# Supplementary material for: Beyond the carapace: skull shape variation and morphological systematics of long-nosed armadillos (genus Dasypus)
Source: PeerJ. 2017 Aug 15;5:e3650. doi: 10.7717/peerj.3650 (PMC5562145; doi:10.7717/peerj.3650)
Supplement: Supplemental Information 2 — Results of a posteriori classifications for the discriminant analysis performed on the cranial shape coordinates of Dasypus novemcinctus using countries as factors. Specimens with a star (*) were integrated into the analyses as ungrouped cases. [file peerj-05-3650-s002.xlsx]

## Sheet: Sheet1
Specimen numbers	Given group	Classification	Jackknifed
7157	Belize	Belize	Guatemala
84-357	Belize	Belize	Mexico
211668	Bolivia	Bolivia	Brazil
211665	Bolivia	Bolivia	Bolivia
247661	Bolivia	Bolivia	Suriname
262658	Bolivia	Bolivia	Bolivia
263287	Bolivia	Bolivia	Brazil
262659	Bolivia	Bolivia	Bolivia
1-2-1-34	Bolivia	Bolivia	Brazil
26-1-12-22	Bolivia	Brazil	Brazil
26-1-12-21	Bolivia	Bolivia	Bolivia
133329	Brazil	Brazil	Brazil
133265	Brazil	Brazil	Brazil
93116	Brazil	Brazil	Bolivia
93735	Brazil	Brazil	Brazil
365	Brazil	Brazil	Venezuela
133330	Brazil	Brazil	Guyana
133341	Brazil	Brazil	Brazil
133342	Brazil	Brazil	Bolivia
133397	Brazil	Brazil	Brazil
91710	Brazil	Brazil	Colombia
838081	Brazil	Brazil	Colombia
964067	Brazil	Brazil	Brazil
2006-565	Brazil	Brazil	Colombia
AM78	Brazil	Brazil	Suriname
AP207	Brazil	Suriname	Suriname
283467	Brazil	Brazil	Brazil
3-7-7-150	Brazil	Brazil	Bolivia
1-6-6-85	Brazil	Brazil	Uruguay
82-9-30-31	Brazil	Brazil	Brazil
3-7-7-146	Brazil	Brazil	Brazil
3-9-4-102	Brazil	Brazil	Bolivia
1-6-6-84	Brazil	Brazil	Uruguay
28-10-11-54	Brazil	Brazil	Brazil
28-10-11-53	Brazil	Brazil	Brazil
3-9-4-101	Brazil	Brazil	Bolivia
82-9-30-32	Brazil	Brazil	Bolivia
32356	Colombia	Colombia	Colombia
37356	Colombia	Colombia	Colombia
14663	Colombia	Colombia	Colombia
136252	Colombia	Brazil	Brazil
281290	Colombia	Colombia	Guatemala
98-10-3-23	Colombia	Colombia	Colombia
98-10-3-22	Colombia	Colombia	Guatemala
15762*	Costa Rica	Mexico	-
40984	Ecuador	Ecuador	Colombia
14-4-25-86	Ecuador	Ecuador	Colombia
1995-953	French Guiana	French Guiana	French Guiana
1996-587	French Guiana	French Guiana	French Guiana
1999-1069	French Guiana	French Guiana	Suriname
v3416	French Guiana	French Guiana	French Guiana
v3418	French Guiana	French Guiana	Guyana
565067	Guatemala	Guatemala	Mexico
244903	Guatemala	Guatemala	Belize
339669	Guyana	Guyana	Guyana
32868	Guyana	Guyana	French Guiana
31693	Guyana	Guyana	Guyana
32275	Guyana	Guyana	Guyana
32261	Guyana	Guyana	Guyana
31996	Guyana	Guyana	Guyana
A22839*	Honduras	Mexico	-
616093	Mexico	Mexico	Mexico
2007-372	Mexico	USA	USA
8538	Mexico	Mexico	Guatemala
98-3-2-153	Mexico	Mexico	USA
337563*	Nicaragua	Mexico	-
11-10-27-3*	Paraguay	Brazil	-
12306*	Peru	Uruguay	-
82-7-26-12	Mexico	Mexico	Guatemala
23952	Suriname	Suriname	Suriname
18024	Suriname	Suriname	Guyana
20958	Suriname	Suriname	Bolivia
521183	Suriname	Suriname	French Guiana
93-1-1-17	Unknown	Brazil	-
205726	Uruguay	Uruguay	Brazil
205727	Uruguay	Uruguay	Brazil
2007-371	USA	USA	Mexico
2007-379	USA	USA	USA
29160	USA	USA	Mexico
31174	USA	USA	USA
29187	USA	USA	Guyana
568206	USA	USA	USA
33867	USA	USA	Belize
406700	Venezuela	Venezuela	Brazil
5-7-5-22	Venezuela	Venezuela	Colombia
5-7-5-21	Venezuela	Venezuela	Venezuela
