# Supplementary material for: Beyond the carapace: skull shape variation and morphological systematics of long-nosed armadillos (genus Dasypus)
Source: PeerJ. 2017 Aug 15;5:e3650. doi: 10.7717/peerj.3650 (PMC5562145; doi:10.7717/peerj.3650)
Supplement: Supplemental Information 3 — Results of a posteriori classifications for the discriminant analysis performed on the cranial shape coordinates of Dasypus novemcinctus using the four subgroups (i.e., Northern, Central, Southern, and Guianan morphotypes) as factors. Specimens with a star (*) were integrated into the analyses as ungrouped cases. [file peerj-05-3650-s003.xlsx]

## Sheet: Sheet1
Specimen numbers	Distribution	Given group	Classification	Jackknifed
7157	Belize	Northern	Northern	Northern
84-357	Belize	Northern	Northern	Northern
211668	Bolivia	Southern	Southern	Southern
211665	Bolivia	Southern	Southern	Southern
247661	Bolivia	Southern	Southern	Southern
262658	Bolivia	Southern	Southern	Southern
263287	Bolivia	Southern	Southern	Southern
262659	Bolivia	Southern	Southern	Southern
1-2-1-34	Bolivia	Southern	Southern	Southern
26-1-12-22	Bolivia	Southern	Southern	Southern
26-1-12-21	Bolivia	Southern	Southern	Southern
133329	Brazil	Southern	Southern	Southern
133265	Brazil	Southern	Southern	Southern
93116	Brazil	Southern	Southern	Southern
93735	Brazil	Southern	Southern	Southern
365	Brazil	Southern	Southern	Southern
133330	Brazil	Southern	Southern	Guianan
133341	Brazil	Southern	Southern	Southern
133342	Brazil	Southern	Southern	Southern
133397	Brazil	Southern	Southern	Southern
91710	Brazil	Southern	Southern	Southern
838081	Brazil	Southern	Southern	Southern
964067	Brazil	Southern	Southern	Southern
2006-565	Brazil	Southern	Southern	Southern
AM78*	Brazil	?	Guianan	-
AP207*	Brazil	?	Guianan	-
283467	Brazil	Southern	Southern	Southern
3-7-7-150	Brazil	Southern	Southern	Southern
1-6-6-85	Brazil	Southern	Southern	Southern
82-9-30-31	Brazil	Southern	Southern	Southern
3-7-7-146	Brazil	Southern	Southern	Southern
3-9-4-102	Brazil	Southern	Southern	Southern
1-6-6-84	Brazil	Southern	Southern	Guianan
28-10-11-54	Brazil	Southern	Southern	Southern
28-10-11-53	Brazil	Southern	Southern	Southern
3-9-4-101	Brazil	Southern	Southern	Southern
82-9-30-32	Brazil	Southern	Southern	Southern
32356	Colombia	Central	Central	Central
37356	Colombia	Central	Central	Central
14663	Colombia	Central	Central	Central
136252	Colombia	Southern	Southern	Southern
281290	Colombia	Central	Central	Central
98-10-3-23	Colombia	Central	Central	Central
98-10-3-22	Colombia	Central	Central	Northern
15762*	Costa Rica	?	Northern	-
40984	Ecuador	Central	Central	Central
14-4-25-86	Ecuador	Southern	Southern	Southern
1995-953	French Guiana	Guianan	Guianan	Guianan
1996-587	French Guiana	Guianan	Guianan	Guianan
1999-1069	French Guiana	Guianan	Guianan	Guianan
v3416	French Guiana	Guianan	Guianan	Guianan
v3418	French Guiana	Guianan	Guianan	Guianan
565067	Guatemala	Northern	Northern	Northern
244903	Guatemala	Northern	Northern	Northern
339669	Guyana	Guianan	Guianan	Guianan
32868	Guyana	Guianan	Guianan	Guianan
31693	Guyana	Guianan	Guianan	Guianan
32275	Guyana	Guianan	Guianan	Guianan
32261	Guyana	Guianan	Guianan	Guianan
31996	Guyana	Guianan	Guianan	Guianan
A22839*	Honduras	?	Northern	-
616093	Mexico	Northern	Northern	Northern
2007-372	Mexico	Northern	Northern	Northern
8538	Mexico	Northern	Northern	Northern
98-3-2-153	Mexico	Northern	Northern	Northern
337563*	Nicaragua	?	Northern	-
11-10-27-3*	Paraguay	?	Southern	-
12306*	Peru	?	Southern	-
82-7-26-12	Mexico	Northern	Northern	Northern
23952	Suriname	Guianan	Guianan	Guianan
18024	Suriname	Guianan	Guianan	Guianan
20958	Suriname	Guianan	Guianan	Guianan
521183	Suriname	Guianan	Guianan	Guianan
93-1-1-17	Unknown	Southern	Southern	Southern
205726	Uruguay	Southern	Southern	Southern
205727	Uruguay	Southern	Southern	Southern
2007-371	USA	Northern	Northern	Northern
2007-379	USA	Northern	Northern	Northern
29160	USA	Northern	Northern	Northern
31174	USA	Northern	Northern	Northern
29187	USA	Northern	Northern	Guianan
568206	USA	Northern	Northern	Northern
33867	USA	Northern	Northern	Northern
406700*	Venezuela	?	Southern	-
5-7-5-22*	Venezuela	?	Central	-
5-7-5-21*	Venezuela	?	Guianan	-
