# Supplementary material for: Beyond the carapace: skull shape variation and morphological systematics of long-nosed armadillos (genus Dasypus)
Source: PeerJ. 2017 Aug 15;5:e3650. doi: 10.7717/peerj.3650 (PMC5562145; doi:10.7717/peerj.3650)
Supplement: Supplemental Information 10 — Procrustres coordinates of crania used in the interspecific comparisons. [file peerj-05-3650-s010.xlsx]

## Sheet: Feuil1
.	1	1	1	2	2	2	3	3	3	4	4	4	5	5	5	6	6	6	7	7	7	8	8	8	9	9	9	10	10	10	11	11	11	12	12	12	13	13	13	14	14	14	15	15	15	16	16	16	17
Dasypus kap 98812	0.26933979988098145	0.004625247325748205	-0.023402081802487373	0.12366651743650436	0.0031649176962673664	0.006812846288084984	-0.04515501856803894	0.002024963963776827	0.07113203406333923	-0.12545451521873474	-3.375372616574168E-4	0.07832258939743042	-0.15206710994243622	-0.0015631293645128608	0.04268861189484596	0.1209506094455719	-0.008072460070252419	0.006521796807646751	0.12241372466087341	0.015095667913556099	0.0056165531277656555	-0.012084931135177612	-0.04231666401028633	0.03831982985138893	-0.011150210164487362	0.04658845067024231	0.03379880636930466	-0.14661145210266113	-0.024720292538404465	0.06414095312356949	-0.14768046140670776	0.0207058172672987	0.06448167562484741	0.25068652629852295	-0.012949854135513306	-0.02597931958734989	0.23455217480659485	-0.011309294030070305	-0.023043617606163025	0.06232234463095665	-0.047676410526037216	0.015731995925307274	0.016585158184170723	-0.06356706470251083	0.02043118327856064	-0.014024488627910614	-0.03946066275238991	0.004123067017644644	-0.03191053122282028
Dasypus kap 76933	0.27489161491394043	0.007103110663592815	-0.02148432284593582	0.13240478932857513	0.004474137909710407	0.0063903070986270905	-0.04965292662382126	0.0016304427990689874	0.07098822295665741	-0.11962694674730301	-0.0011487597366794944	0.07162303477525711	-0.1460394263267517	-0.0016238956013694406	0.0421094186604023	0.13575884699821472	-0.009411214850842953	0.0024767806753516197	0.13175484538078308	0.017471807077527046	0.0023672699462622404	-0.0155628127977252	-0.042754147201776505	0.038904737681150436	-0.0169230829924345	0.044320691376924515	0.03755379840731621	-0.14779824018478394	-0.024400925263762474	0.05650933459401131	-0.1472061425447464	0.02400726079940796	0.05696609988808632	0.25319379568099976	-0.014281718991696835	-0.02768298052251339	0.23930512368679047	-0.013170141726732254	-0.023734891787171364	0.05152958258986473	-0.04764669016003609	0.016976894810795784	0.010222666896879673	-0.06702002137899399	0.019289756193757057	-0.019082272425293922	-0.03934698551893234	0.007079184055328369	-0.03600030392408371
Dasypus kap 136251	0.27488192915916443	0.005593494046479464	-0.025386493653059006	0.1263427883386612	0.004389842040836811	0.008570854552090168	-0.050446659326553345	7.603986887261271E-4	0.07124971598386765	-0.12953431904315948	-8.64855945110321E-4	0.07437784224748611	-0.14609140157699585	-0.0017502541886642575	0.04123997315764427	0.1312715858221054	-0.006533234380185604	0.004722181707620621	0.12752504646778107	0.016725564375519753	0.0034351684153079987	-0.014317519031465054	-0.04254833236336708	0.04067843779921532	-0.01552945002913475	0.04410365968942642	0.040722575038671494	-0.14988350868225098	-0.025344906374812126	0.06005062535405159	-0.1491759568452835	0.023997336626052856	0.05992827191948891	0.2562837302684784	-0.010902085341513157	-0.027964483946561813	0.23834770917892456	-0.010510939173400402	-0.025294281542301178	0.05601274594664574	-0.04343661293387413	0.014920689165592194	0.013388321734964848	-0.06277745962142944	0.021671922877430916	-0.01697557047009468	-0.037579216063022614	-3.052414976991713E-4	-0.03407100588083267
Dasypus kap 107299	0.2718598544597626	0.0054969037882983685	-0.021801544353365898	0.13302011787891388	0.0055053564719855785	0.007448641583323479	-0.048467107117176056	6.205465761013329E-4	0.0692034363746643	-0.12669211626052856	-0.0018736955244094133	0.07334575057029724	-0.1524631530046463	-0.0016705996822565794	0.03820183500647545	0.13291431963443756	-0.010871407575905323	0.0032286003697663546	0.13038451969623566	0.020700806751847267	0.0031145603861659765	-0.014175294898450375	-0.041785236448049545	0.03861456736922264	-0.015968773514032364	0.04477075859904289	0.038704052567481995	-0.15121720731258392	-0.02616388350725174	0.05879919230937958	-0.15173619985580444	0.02442817948758602	0.057582270354032516	0.2519005835056305	-0.01678982563316822	-0.023654181510210037	0.233194038271904	-0.014229973778128624	-0.021474381908774376	0.07051363587379456	-0.04135742783546448	0.015800245106220245	0.018769802525639534	-0.06497064977884293	0.019174328073859215	-0.016378255560994148	-0.040078096091747284	0.0076922886073589325	-0.031185731291770935
Dasypus kap 108922	0.273117333650589	0.004366729408502579	-0.023413708433508873	0.12439697235822678	0.0032999361865222454	0.00823080725967884	-0.05333276838064194	-0.0014151096111163497	0.07061129063367844	-0.13107244670391083	-0.0023486658465117216	0.074405238032341	-0.14777004718780518	-0.0011899969540536404	0.03905839845538139	0.12447525560855865	-0.01015214528888464	0.005808825138956308	0.12402201443910599	0.019159279763698578	0.004261598456650972	-0.014640405774116516	-0.04405199736356735	0.041069965809583664	-0.018096981570124626	0.046213988214731216	0.03890610486268997	-0.14908285439014435	-0.0243298951536417	0.0579586997628212	-0.1495896875858307	0.021618612110614777	0.059288572520017624	0.25684693455696106	-0.013967415317893028	-0.02657756209373474	0.222956582903862	-0.010266703553497791	-0.023835986852645874	0.06502126902341843	-0.044775642454624176	0.014677201397716999	0.016313651576638222	-0.06347425282001495	0.02190127782523632	-0.01778506115078926	-0.03936272859573364	0.004675294738262892	-0.036607399582862854
Dasypus kwata	0.2726031243801117	0.006435837596654892	-0.025026295334100723	0.14288216829299927	0.0042097484692931175	0.003180726431310177	-0.055212561041116714	-7.388892699964345E-4	0.07743952423334122	-0.1320894956588745	-0.002234302693977952	0.07292784005403519	-0.14778870344161987	-0.0010693654185160995	0.03214604780077934	0.12966464459896088	-0.010156705044209957	0.0034997661132365465	0.1358761489391327	0.017221877351403236	0.0024959465954452753	-0.021196430549025536	-0.042418479919433594	0.04307856410741806	-0.02373392879962921	0.0447622612118721	0.04333742335438728	-0.15271449089050293	-0.023733122274279594	0.05308213829994202	-0.15212471783161163	0.021082380786538124	0.0549570769071579	0.25151583552360535	-0.013364306651055813	-0.02759500779211521	0.23365141451358795	-0.013199979439377785	-0.025460757315158844	0.06491659581661224	-0.044074349105358124	0.01387504767626524	0.016357259824872017	-0.0639241561293602	0.021584292873740196	-0.020781440660357475	-0.039687614887952805	0.011022367514669895	-0.035570207983255386
Dasypus kap 388210	0.2668797969818115	0.006508293561637402	-0.02270985208451748	0.1261841356754303	0.00470732431858778	0.007174219936132431	-0.04794080927968025	0.0019405988277867436	0.0738801509141922	-0.12904228270053864	-0.0011781648499891162	0.07704931497573853	-0.15208522975444794	-0.0016009343089535832	0.045560237020254135	0.12663982808589935	-0.010966709814965725	0.0034339840058237314	0.12498566508293152	0.020047660917043686	0.003257852979004383	-0.01392220426350832	-0.04237254336476326	0.042691465467214584	-0.02101682685315609	0.04604640603065491	0.039692703634500504	-0.1536492258310318	-0.028457732871174812	0.05420967563986778	-0.15209457278251648	0.025495698675513268	0.057451147586107254	0.24724487960338593	-0.013860280625522137	-0.025420600548386574	0.23769639432430267	-0.013038909994065762	-0.022711699828505516	0.06469554454088211	-0.04195011779665947	0.015507161617279053	0.01647181622684002	-0.06334839761257172	0.022773083299398422	-0.016670523211359978	-0.03886112570762634	0.0047485120594501495	-0.03365711122751236
Dasypus kap 374825	0.2732246518135071	0.005314849782735109	-0.0184635017067194	0.13210149109363556	0.00459532905369997	0.00952024757862091	-0.04453132674098015	0.0016310454811900854	0.07608392089605331	-0.1214171051979065	0.00229759537614882	0.07759599387645721	-0.1495504081249237	-0.0011812153970822692	0.05140223726630211	0.13009168207645416	-0.012962931767106056	0.005030580330640078	0.12861409783363342	0.018341045826673508	0.006582261994481087	-0.01492213923484087	-0.04514646902680397	0.04599081352353096	-0.019587397575378418	0.048616811633110046	0.04590778797864914	-0.14835593104362488	-0.024978626519441605	0.0604536198079586	-0.1503794938325882	0.024415962398052216	0.06025390326976776	0.2502545714378357	-0.014994600787758827	-0.022849183529615402	0.23404532670974731	-0.01428024098277092	-0.022059375420212746	0.06780163198709488	-0.046982359141111374	0.01849052682518959	0.018900787457823753	-0.06834719330072403	0.019274074584245682	-0.013251186348497868	-0.041737187653779984	0.005374216474592686	-0.03179661184549332
Dasypus kap 9271	0.2646135091781616	0.006756681948900223	-0.017629284411668777	0.12920087575912476	0.004612129181623459	0.005933241918683052	-0.04538138583302498	0.0024020690470933914	0.07506626099348068	-0.12879669666290283	-8.590940851718187E-4	0.07763297110795975	-0.1557711809873581	6.336281076073647E-4	0.048288531601428986	0.124908447265625	-0.009997718036174774	0.004228551872074604	0.12796127796173096	0.017526235431432724	0.002722560428082943	-0.01083283219486475	-0.042031560093164444	0.03892043977975845	-0.012614562176167965	0.043876226991415024	0.04093633219599724	-0.1515430063009262	-0.023591989651322365	0.06429867446422577	-0.15130344033241272	0.02286536805331707	0.06308046728372574	0.2511228919029236	-0.00990266539156437	-0.02510906755924225	0.23464836180210114	-0.010011700913310051	-0.024612924084067345	0.06478504836559296	-0.04216281324625015	0.016973545774817467	0.017823107540607452	-0.06036441773176193	0.021006647497415543	-0.016152579337358475	-0.03804264962673187	0.00662181805819273	-0.03325434774160385
Dasypus kap 20962	0.270504891872406	0.007247646804898977	-0.020159322768449783	0.14598801732063293	0.004848674405366182	0.001717961160466075	-0.05045915022492409	0.0033593270927667618	0.0710684210062027	-0.12170812487602234	-5.566979525610805E-4	0.0741051584482193	-0.15010260045528412	-0.0018678412307053804	0.036941226571798325	0.139778733253479	-0.010559214279055595	-9.344345307908952E-4	0.13945552706718445	0.019014695659279823	-0.0016157898353412747	-0.024340810254216194	-0.04261913523077965	0.04198065027594566	-0.022304797545075417	0.04481235146522522	0.04111908748745918	-0.14470736682415009	-0.027374211698770523	0.057139039039611816	-0.14628426730632782	0.02629564329981804	0.05815890058875084	0.2527928948402405	-0.01256057620048523	-0.024634160101413727	0.23592108488082886	-0.0129330363124609	-0.023455746471881866	0.06188084930181503	-0.045702822506427765	0.015940004959702492	0.01441102847456932	-0.06702321767807007	0.021303551271557808	-0.019133489578962326	-0.041330479085445404	0.009924819692969322	-0.03894508630037308
Dasypus kap 14-4-25-87	0.2714938521385193	0.00481081660836935	-0.019475296139717102	0.1298215091228485	0.00414122361689806	0.006379195488989353	-0.0511375293135643	0.0035657910630106926	0.07637932896614075	-0.12719742953777313	-0.002297936473041773	0.07946796715259552	-0.15055206418037415	-0.002577264094725251	0.048547156155109406	0.12657083570957184	-0.008471203967928886	0.005021729506552219	0.12438461184501648	0.017196018248796463	0.005673091392964125	-0.014621089212596416	-0.040798671543598175	0.04206463322043419	-0.014299532398581505	0.045526131987571716	0.041164953261613846	-0.15258818864822388	-0.02984825149178505	0.059963952749967575	-0.14916537702083588	0.020017115399241447	0.06365072727203369	0.25517457723617554	-0.01464711595326662	-0.023998241871595383	0.23172301054000854	-0.01270870678126812	-0.02023347094655037	0.061303749680519104	-0.044797398149967194	0.018081653863191605	0.020566970109939575	-0.06343124061822891	0.017152350395917892	-0.014920411631464958	-0.03871562331914902	0.007653543259948492	-0.03184368833899498
Dasypus kap 80-5-6-71	0.2754824757575989	0.006847243756055832	-0.023286107927560806	0.12346673011779785	0.004976220894604921	0.009534833952784538	-0.04617553949356079	-7.930317078717053E-4	0.07388778030872345	-0.12233752012252808	7.172944606281817E-4	0.07846962660551071	-0.14576728641986847	-8.385152323171496E-4	0.04032557085156441	0.12509536743164062	-0.008130808360874653	0.006909970659762621	0.1253475695848465	0.01618894934654236	0.006476738955825567	-0.015994511544704437	-0.04315447807312012	0.039637498557567596	-0.015795912593603134	0.04655802994966507	0.0385843962430954	-0.14409801363945007	-0.02504301816225052	0.06229771673679352	-0.14412279427051544	0.024218954145908356	0.06270146369934082	0.25808185338974	-0.011121291667222977	-0.027415405958890915	0.236781507730484	-0.012164530344307423	-0.027866948395967484	0.053083546459674835	-0.049431171268224716	0.020862802863121033	0.010792147368192673	-0.06397156417369843	0.022815247997641563	-0.01625230349600315	-0.039953988045454025	0.00595767330378294	-0.03184907138347626
Dasypus kap 67-4-29-1	0.27846941351890564	0.0088088633492589	-0.022871719673275948	0.13755692541599274	0.00288118957541883	0.00810600258409977	-0.052859287708997726	2.2724007430952042E-4	0.07433748990297318	-0.12405101209878922	6.764100980944932E-4	0.07398688048124313	-0.14958879351615906	0.001702064648270607	0.04590450972318649	0.12810967862606049	-0.010776947252452374	0.00583054032176733	0.12446409463882446	0.01914243958890438	0.006470514927059412	-0.01764599047601223	-0.044702786952257156	0.04009706526994705	-0.01886869966983795	0.047063060104846954	0.04220825061202049	-0.14346107840538025	-0.02165794186294079	0.06036074459552765	-0.14346449077129364	0.022463634610176086	0.05922640860080719	0.2602834403514862	-0.014103692956268787	-0.026450833305716515	0.236615389585495	-0.01255014818161726	-0.024048196151852608	0.05782771855592728	-0.0499819740653038	0.01591622084379196	0.011708954349160194	-0.06951844692230225	0.021555662155151367	-0.019002769142389297	-0.04203113541007042	0.008999846875667572	-0.03469688817858696
Dasypus nov 32356	0.26951688528060913	0.00781838595867157	-0.030017299577593803	0.1303473263978958	0.0035017849877476692	0.014062650501728058	-0.05095707252621651	0.0016568679129704833	0.08196263015270233	-0.13004323840141296	0.0011883069528266788	0.0758921205997467	-0.15636269748210907	-0.0011687707155942917	0.04643307626247406	0.12803246080875397	-0.007464799098670483	0.012168186716735363	0.12634152173995972	0.015162495896220207	0.013324437662959099	-0.017154976725578308	-0.05443960800766945	0.04061010479927063	-0.018718281760811806	0.055637530982494354	0.03980320692062378	-0.15364272892475128	-0.02924225851893425	0.058844976127147675	-0.1544015258550644	0.027500098571181297	0.05935513228178024	0.24617524445056915	-0.011720861308276653	-0.02937452122569084	0.226626455783844	-0.010236994363367558	-0.024363748729228973	0.06443691998720169	-0.05631725862622261	0.021197764202952385	0.026758113875985146	-0.07608500123023987	0.017930705100297928	-0.019714564085006714	-0.04672418534755707	0.006742015480995178	-0.02937859296798706
Dasypus nov 37356	0.2586131989955902	0.007493060082197189	-0.019942332059144974	0.13135473430156708	0.0038939297664910555	0.00823659636080265	-0.047669462859630585	7.224266300909221E-4	0.08533195406198502	-0.12424496561288834	0.0011795276077464223	0.08532252907752991	-0.15110157430171967	-0.001209816662594676	0.055228814482688904	0.12378422915935516	-0.0069896806962788105	0.00872765202075243	0.12426590919494629	0.01721157692372799	0.009340142831206322	-0.0136589789763093	-0.05342477187514305	0.04471668228507042	-0.015140194445848465	0.05552775785326958	0.0426829531788826	-0.14927341043949127	-0.02935575321316719	0.06736961007118225	-0.1523132026195526	0.02672012895345688	0.06683319061994553	0.23921042680740356	-0.013219420798122883	-0.024345621466636658	0.21795934438705444	-0.01442506443709135	-0.02158477157354355	0.06057951971888542	-0.05576317384839058	0.021043572574853897	0.021873237565159798	-0.07490792125463486	0.019810879603028297	-0.0220500435680151	-0.04535139352083206	0.012516170740127563	-0.029191160574555397
Dasypus nov 133329	0.2690378725528717	0.004894755315035582	-0.02596454881131649	0.13632647693157196	0.004073373507708311	0.014249691739678383	-0.04827979579567909	0.0014914494240656495	0.07745832949876785	-0.13001975417137146	-0.0013599414378404617	0.07183105498552322	-0.156515970826149	-0.003161609172821045	0.0451509952545166	0.12982498109340668	-0.010187795385718346	0.015755420550704002	0.12856125831604004	0.018722107633948326	0.015507932752370834	-0.010991075076162815	-0.04502328857779503	0.04426465556025505	-0.013453355059027672	0.048330601304769516	0.04472202807664871	-0.15935266017913818	-0.026704885065555573	0.05601312592625618	-0.15870021283626556	0.02496352419257164	0.05669401213526726	0.2484131157398224	-0.014085216447710991	-0.02854173444211483	0.218674898147583	-0.013106437399983406	-0.020989475771784782	0.06854180991649628	-0.05588469281792641	0.015478972345590591	0.025708070024847984	-0.07114876806735992	0.010325903072953224	-0.02054237574338913	-0.03641824051737785	-0.005542196333408356	-0.028591768816113472
Dasypus nov 14663	0.27631890773773193	0.0030936147086322308	-0.027417119592428207	0.12995320558547974	0.0028946122620254755	0.011798527091741562	-0.05110222473740578	0.0026672245003283024	0.0821557343006134	-0.12627926468849182	-3.4744880395010114E-4	0.07862350344657898	-0.14944714307785034	-0.0023962599225342274	0.04843075945973396	0.12301599234342575	-0.008109214715659618	0.013784213922917843	0.1234019473195076	0.016657931730151176	0.014058364555239677	-0.013696336187422276	-0.047742459923028946	0.045636601746082306	-0.01743374764919281	0.04956778138875961	0.043302811682224274	-0.15191291272640228	-0.024978971108794212	0.06275804340839386	-0.1521366685628891	0.02333986572921276	0.06265898048877716	0.2537631392478943	-0.01463470421731472	-0.03243493288755417	0.2196446657180786	-0.012083389796316624	-0.027811206877231598	0.060948196798563004	-0.0562666580080986	0.01863807812333107	0.015725450590252876	-0.06944116950035095	0.020792299881577492	-0.01976361870765686	-0.03923659399151802	0.00515537615865469	-0.033915795385837555
Dasypus nov 40984	0.27006903290748596	0.004795967135578394	-0.02533627860248089	0.12698201835155487	0.004671008791774511	0.012548371218144894	-0.04344281554222107	0.001979563385248184	0.07776113599538803	-0.11753153055906296	6.722388789057732E-4	0.08434871584177017	-0.1497209519147873	-0.0010927771218121052	0.04642028361558914	0.12159158289432526	-0.009615641087293625	0.013612404465675354	0.12321186065673828	0.017872927710413933	0.012567050755023956	-0.02788403443992138	-0.05040738731622696	0.044190749526023865	-0.025363286957144737	0.05355364456772804	0.040128353983163834	-0.14400696754455566	-0.025644484907388687	0.0676383376121521	-0.14555107057094574	0.02416229620575905	0.06730633974075317	0.24876968562602997	-0.014425775036215782	-0.02517629787325859	0.2274780571460724	-0.012857002206146717	-0.02121611125767231	0.0669519305229187	-0.05504413694143295	0.019314387813210487	0.02249673381447792	-0.07725672423839569	0.015593408606946468	-0.017368147149682045	-0.04651549085974693	0.007010817527770996	-0.03486796095967293
Dasypus nov 136252	0.2611079812049866	0.00498753460124135	-0.01688998192548752	0.1396903544664383	0.0043615116737782955	0.00879690796136856	-0.04684180021286011	0.0011480009416118264	0.0752357542514801	-0.11840083450078964	3.3854221692308784E-4	0.07721377909183502	-0.14949825406074524	-6.285383715294302E-4	0.0432698018848896	0.14264753460884094	-0.007182925473898649	0.005707623902708292	0.142507866024971	0.016488512977957726	0.005400273483246565	-0.013598911464214325	-0.04643820598721504	0.04055903106927872	-0.013721446506679058	0.049128834158182144	0.03624560311436653	-0.1484261155128479	-0.031150680035352707	0.06551509350538254	-0.14931721985340118	0.02907518669962883	0.06407857686281204	0.24400267004966736	-0.014066741801798344	-0.023395871743559837	0.229337677359581	-0.012152861803770065	-0.019425751641392708	0.0652756541967392	-0.05131284520030022	0.01523590087890625	0.026142938062548637	-0.06964700669050217	0.013708405196666718	-0.020726598799228668	-0.041167303919792175	4.26204816903919E-4	-0.031290117651224136
Dasypus nov 211668	0.2646280825138092	0.00464263278990984	-0.020400386303663254	0.12564046680927277	0.003764395834878087	0.02275107614696026	-0.0429190956056118	0.0022660675458610058	0.08253947645425797	-0.12316355854272842	-0.002494155429303646	0.08409419655799866	-0.15063351392745972	-0.0013820149470120668	0.04133119434118271	0.12822256982326508	-0.014357373118400574	0.018862681463360786	0.12549518048763275	0.02246662601828575	0.018783316016197205	-0.010465024970471859	-0.05188598111271858	0.0425114631652832	-0.009548588655889034	0.05419857054948807	0.03947550058364868	-0.1509741097688675	-0.02848472259938717	0.06724125891923904	-0.15210174024105072	0.024946659803390503	0.06734813004732132	0.24240723252296448	-0.015888476744294167	-0.024756690487265587	0.220164954662323	-0.015041384845972061	-0.019583458080887794	0.06705249100923538	-0.059140756726264954	0.01689552702009678	0.02634015865623951	-0.0768929272890091	0.010818768292665482	-0.010973194614052773	-0.04136981815099716	0.007603539619594812	-0.03338980674743652
Dasypus nov 211665	0.2609783411026001	0.006428929977118969	-0.024436835199594498	0.1360846906900406	0.0025299687404185534	0.011814441531896591	-0.05306278541684151	0.002187378704547882	0.07369076460599899	-0.12493329495191574	0.0011326983803883195	0.07176085561513901	-0.15173792839050293	-0.0014261483447626233	0.043867696076631546	0.1304699033498764	-0.009095176123082638	0.012599028646945953	0.13381865620613098	0.014881535433232784	0.012211255729198456	-0.01553430687636137	-0.045759521424770355	0.044481076300144196	-0.015595439821481705	0.04814090207219124	0.04479468613862991	-0.1494034081697464	-0.02604989893734455	0.060856156051158905	-0.15004520118236542	0.025859659537672997	0.05997713282704353	0.24262738227844238	-0.012657852843403816	-0.027569739148020744	0.21988432109355927	-0.012737097218632698	-0.02240678295493126	0.08444485813379288	-0.0436616986989975	0.017906589433550835	0.030738437548279762	-0.06854021549224854	0.012187004089355469	-0.016608942300081253	-0.04120837152004242	0.0037121407222002745	-0.03415731340646744
Dasypus nov 247661	0.2541060149669647	0.006186893209815025	-0.018529314547777176	0.14851859211921692	0.003502753796055913	0.008614555932581425	-0.039744094014167786	-0.0010387053480371833	0.07819288223981857	-0.11911236494779587	1.0450393347127829E-5	0.07752511650323868	-0.15343604981899261	-0.0010578538058325648	0.04607122763991356	0.1449119746685028	-0.008638828061521053	0.007818196900188923	0.14376604557037354	0.0163137074559927	0.007533289957791567	-0.007866059429943562	-0.049138862639665604	0.03830239921808243	-0.007075912784785032	0.05044382065534592	0.03980706259608269	-0.15093901753425598	-0.029371684417128563	0.06501457095146179	-0.15235599875450134	0.028291355818510056	0.06612684577703476	0.24132630228996277	-0.013333415612578392	-0.022278696298599243	0.21942494809627533	-0.012271726503968239	-0.01727345958352089	0.07350657135248184	-0.05452829971909523	0.014777603559195995	0.03534795716404915	-0.0703507587313652	0.007666604593396187	-0.010403621941804886	-0.04194476827979088	0.0021220799535512924	-0.03621143847703934
Dasypus nov 262658	0.25883105397224426	0.005573737900704145	-0.014879127033054829	0.14438211917877197	0.0059156338684260845	0.010388839989900589	-0.04383055865764618	0.002985629253089428	0.08180040121078491	-0.11485499888658524	6.467570783570409E-4	0.07983323931694031	-0.15131819248199463	-0.0024050665087997913	0.03381648659706116	0.14364486932754517	-0.011741501279175282	0.007079773582518101	0.14033916592597961	0.020106520503759384	0.008075971156358719	-0.009402035735547543	-0.050286103039979935	0.04163200035691261	-0.01166912354528904	0.0534452348947525	0.04264470562338829	-0.14934568107128143	-0.03068813681602478	0.06067649647593498	-0.14873825013637543	0.02715202234685421	0.0645369440317154	0.23622417449951172	-0.014329059980809689	-0.019740764051675797	0.22233586013317108	-0.01330407802015543	-0.016386844217777252	0.07428466528654099	-0.054912153631448746	0.017095720395445824	0.028749002143740654	-0.07454154640436172	0.010907050222158432	-0.016304217278957367	-0.0436367392539978	0.0023187834303826094	-0.034101590514183044
Dasypus nov 263287	0.26371443271636963	0.006326768081635237	-0.026085447520017624	0.14260746538639069	0.004502425901591778	0.006837376859039068	-0.05021442845463753	8.709567482583225E-4	0.07511702179908752	-0.1261494755744934	-0.0015624799998477101	0.07201359421014786	-0.15328311920166016	-0.002011175500229001	0.0420660600066185	0.14157754182815552	-0.008870823308825493	0.004190111067146063	0.139644593000412	0.016572019085288048	0.005104772746562958	-0.012383674271404743	-0.04555470123887062	0.0444251224398613	-0.013420848175883293	0.048627711832523346	0.04244076460599899	-0.15108084678649902	-0.027456864714622498	0.05739221349358559	-0.15242217481136322	0.024939322844147682	0.05821939557790756	0.24597936868667603	-0.012180083431303501	-0.02927539497613907	0.22816535830497742	-0.011103985831141472	-0.02452567033469677	0.07720489799976349	-0.04171176627278328	0.02118408866226673	0.023027898743748665	-0.06755732744932175	0.01988871768116951	-0.01384648960083723	-0.04367620870471001	0.0069082858972251415	-0.03241102397441864
Dasypus nov 205726	0.27225032448768616	0.007525482680648565	-0.022548753768205643	0.12949353456497192	0.002691652625799179	0.01389728020876646	-0.05161390081048012	1.436132879462093E-4	0.07506204396486282	-0.1234401986002922	9.664278331911191E-5	0.07948075979948044	-0.1538502424955368	-0.002001211978495121	0.04692518338561058	0.12865294516086578	-0.008941215462982655	0.011749297380447388	0.1277017593383789	0.01579219289124012	0.011724826879799366	-0.010764161124825478	-0.04579862952232361	0.03378475829958916	-0.011824153363704681	0.04844048619270325	0.036343082785606384	-0.1495574563741684	-0.02997778356075287	0.06226735562086105	-0.15095418691635132	0.027812423184514046	0.06293120235204697	0.25048714876174927	-0.012742449529469013	-0.026262281462550163	0.22924862802028656	-0.010765938088297844	-0.020567843690514565	0.07256756722927094	-0.04462914541363716	0.019968917593359947	0.02626456320285797	-0.0649869367480278	0.01141398586332798	-0.015037533827126026	-0.03890650346875191	0.00429319404065609	-0.03112166002392769
Dasypus nov 133265	0.2631036043167114	0.005465184338390827	-0.02687305584549904	0.1302906572818756	0.004480848554521799	0.01390419714152813	-0.04256084933876991	0.002042122185230255	0.07731183618307114	-0.12855477631092072	6.265330011956394E-4	0.07657773792743683	-0.15434356033802032	-0.0011168624041602015	0.054768141359090805	0.12087298929691315	-0.00387499388307333	0.016924817115068436	0.12162178754806519	0.013430102728307247	0.016583753749728203	-0.00786898285150528	-0.051494747400283813	0.03846956416964531	-0.012162039056420326	0.05448536574840546	0.03751634061336517	-0.151891827583313	-0.027353517711162567	0.05861471965909004	-0.15148691833019257	0.027008187025785446	0.05865904316306114	0.2466648817062378	-0.01378980278968811	-0.02721698023378849	0.22841903567314148	-0.01190255954861641	-0.022475630044937134	0.0675482302904129	-0.05167478695511818	0.016906598582863808	0.02586897276341915	-0.07058946043252945	0.012654825113713741	-0.015098418109118938	-0.041823506355285645	0.004363809246569872	-0.030157722532749176
Dasypus nov 93116	0.263816773891449	0.006370336748659611	-0.019311124458909035	0.13509264588356018	0.00406882306560874	0.01080775074660778	-0.047086700797080994	-0.0010675943922251463	0.07620179653167725	-0.12186797708272934	-7.568903383798897E-4	0.07882395386695862	-0.15406952798366547	-0.003232155693694949	0.04393772780895233	0.13635985553264618	-0.010840700939297676	0.007040344178676605	0.13552317023277283	0.01984269544482231	0.007241097744554281	-0.00944538600742817	-0.0500977449119091	0.04413551837205887	-0.015365378931164742	0.05298908054828644	0.04084630310535431	-0.14996090531349182	-0.028986474499106407	0.06280816346406937	-0.15108361840248108	0.024471178650856018	0.06549236923456192	0.2432331144809723	-0.012972482480108738	-0.021533936262130737	0.22728462517261505	-0.012810089625418186	-0.018671341240406036	0.07147013396024704	-0.04925927147269249	0.020932340994477272	0.02639857679605484	-0.06685759127140045	0.013309394009411335	-0.01736375503242016	-0.04018029198050499	0.00696612149477005	-0.03259238600730896
Dasypus nov 93735	0.26440513134002686	0.00604383647441864	-0.02817315049469471	0.14099428057670593	0.0037269415333867073	0.005843241233378649	-0.04950285702943802	8.032586192712188E-4	0.0781499519944191	-0.13105157017707825	-0.001217090175487101	0.07060135900974274	-0.15839451551437378	-0.003144393675029278	0.03615526109933853	0.13538308441638947	-0.005797681864351034	0.006516089662909508	0.13426989316940308	0.012490116991102695	0.007144922856241465	-0.013454005122184753	-0.04900973662734032	0.04204927757382393	-0.018681420013308525	0.05153530091047287	0.042083460837602615	-0.15978674590587616	-0.02792631834745407	0.05232538655400276	-0.15725858509540558	0.026037489995360374	0.05292203277349472	0.24548010528087616	-0.012259424664080143	-0.031501106917858124	0.22873574495315552	-0.009882234036922455	-0.024295557290315628	0.06929490715265274	-0.04494529962539673	0.02162378467619419	0.024317990988492966	-0.06900928169488907	0.016496190801262856	-0.01886422373354435	-0.04097994044423103	0.006832281593233347	-0.031241483986377716
Dasypus nov 365	0.26450836658477783	0.004629901144653559	-0.02301649935543537	0.14180900156497955	0.0031726513989269733	0.010618762113153934	-0.04679035022854805	1.0608744196360931E-4	0.07384243607521057	-0.11820993572473526	-2.0420676446519792E-4	0.07393720746040344	-0.14929801225662231	-0.0031892377883195877	0.04083574190735817	0.13739608228206635	-0.010111591778695583	0.0100461570546031	0.1366409957408905	0.018283264711499214	0.006745881401002407	-0.014356056228280067	-0.04878702014684677	0.0387696735560894	-0.01459595374763012	0.05193041265010834	0.03978909179568291	-0.143971249461174	-0.028377750888466835	0.060323722660541534	-0.1469588279724121	0.0262337327003479	0.05898713693022728	0.24122829735279083	-0.014736142940819263	-0.02420632354915142	0.22767341136932373	-0.014529491774737835	-0.020802035927772522	0.06741916388273239	-0.055979352444410324	0.019968083128333092	0.0259458776563406	-0.07535331696271896	0.014097333885729313	-0.015258186496794224	-0.0404684953391552	0.0033885266166180372	-0.029370704665780067
Dasypus nov 133330	0.2636774480342865	0.007998060435056686	-0.026336099952459335	0.14304833114147186	0.00309626548551023	0.008859759196639061	-0.050521910190582275	0.0011591084767132998	0.07763589918613434	-0.13111282885074615	-0.0035074239131063223	0.07588008046150208	-0.15507718920707703	-0.0015493553364649415	0.04015739634633064	0.14135634899139404	-0.010426613502204418	0.006942650303244591	0.1382889449596405	0.01830313540995121	0.007989082485437393	-0.010554833337664604	-0.04905805364251137	0.04017052426934242	-0.01469819899648428	0.048844315111637115	0.04486463591456413	-0.1564282774925232	-0.02801183983683586	0.058233585208654404	-0.15720710158348083	0.02295079082250595	0.05964852124452591	0.24585995078086853	-0.010197557508945465	-0.02701953612267971	0.22900301218032837	-0.010761517100036144	-0.023555828258395195	0.07228302210569382	-0.04951540380716324	0.018104832619428635	0.0246421005576849	-0.0695357620716095	0.012917868793010712	-0.01697533018887043	-0.04260753467679024	0.0046940818428993225	-0.029599430039525032
Dasypus nov 133341	0.2675410807132721	0.00710454024374485	-0.019136419519782066	0.14548946917057037	0.00395367993041873	0.009176437743008137	-0.04472394287586212	-7.308227941393852E-4	0.07870307564735413	-0.12608778476715088	-0.0012437436962500215	0.07785435765981674	-0.1547291874885559	-3.644280368462205E-4	0.04517028480768204	0.13632434606552124	-0.011209340766072273	0.006876587402075529	0.13607466220855713	0.017722511664032936	0.009595884941518307	-0.011008153669536114	-0.047503795474767685	0.043589524924755096	-0.011524070985615253	0.04972228780388832	0.039108168333768845	-0.15255242586135864	-0.02411750704050064	0.06622134149074554	-0.15256939828395844	0.021932315081357956	0.06687349081039429	0.24517682194709778	-0.010176094248890877	-0.02294141799211502	0.22666382789611816	-0.010160548612475395	-0.018793368712067604	0.0682988092303276	-0.05385738983750343	0.010464444756507874	0.02969532646238804	-0.06842099130153656	0.015588223934173584	-0.010911284014582634	-0.03945722430944443	0.0049612694419920444	-0.028024690225720406
Dasypus nov 133342	0.26393646001815796	0.00737180607393384	-0.019574541598558426	0.13722169399261475	0.0034659169614315033	0.0124342180788517	-0.047092147171497345	6.789924227632582E-4	0.07805155217647552	-0.1273345798254013	-0.0032053044997155666	0.0786115899682045	-0.15573778748512268	-7.74731975980103E-4	0.04091372340917587	0.14064030349254608	-0.013653169386088848	0.005929711274802685	0.1388140320777893	0.018588941544294357	0.00890829786658287	-0.006729453336447477	-0.04811260104179382	0.042444102466106415	-0.012156283482909203	0.05009012669324875	0.039144646376371384	-0.1498914361000061	-0.026932520791888237	0.06399210542440414	-0.14969594776630402	0.02355184592306614	0.0655379369854927	0.24250859022140503	-0.012338297441601753	-0.022330263629555702	0.22649656236171722	-0.011757991276681423	-0.019730636849999428	0.07395157963037491	-0.048260025680065155	0.016999831423163414	0.031449127942323685	-0.06796678155660629	0.01497327908873558	-0.015876105055212975	-0.041405078023672104	0.0020052697509527206	-0.032117053866386414
Dasypus nov 133397	0.26791679859161377	0.006303068250417709	-0.02761283703148365	0.13041341304779053	0.004454370588064194	0.014984877780079842	-0.050452034920454025	0.0020978294778615236	0.07492267340421677	-0.12521740794181824	3.22412874083966E-4	0.07842837274074554	-0.15173450112342834	-3.6754534812644124E-4	0.04410496726632118	0.1238613873720169	-0.009384142234921455	0.016345858573913574	0.12637263536453247	0.01696680299937725	0.014897455461323261	-0.011340625584125519	-0.04515185207128525	0.042914483696222305	-0.013430783525109291	0.04767186567187309	0.0437164343893528	-0.15116362273693085	-0.027762608602643013	0.062165580689907074	-0.15143603086471558	0.02639109082520008	0.06267853081226349	0.25008025765419006	-0.011261900886893272	-0.028829684481024742	0.22461962699890137	-0.009552862495183945	-0.020935412496328354	0.07350470125675201	-0.047379180788993835	0.022249329835176468	0.02737600728869438	-0.07118676602840424	0.012094692327082157	-0.01780903898179531	-0.040306463837623596	0.0029503838159143925	-0.03188808634877205
Dasypus nov 91710	0.26661115884780884	0.008683565072715282	-0.017066340893507004	0.13841351866722107	0.002673256443813443	0.009860183112323284	-0.04443834349513054	0.0011360548669472337	0.07355725765228271	-0.1180841252207756	0.0012920319568365812	0.07661056518554688	-0.1492275446653366	-0.0014357840409502387	0.04611802101135254	0.13054940104484558	-0.007596252486109734	0.010146314278244972	0.1310737431049347	0.014516600407660007	0.010227426886558533	-0.012484793551266193	-0.051961690187454224	0.037620969116687775	-0.013636842370033264	0.056172702461481094	0.038516875356435776	-0.14771588146686554	-0.0285072959959507	0.06336715072393417	-0.14820389449596405	0.0267034862190485	0.06344477087259293	0.24389341473579407	-0.010014417581260204	-0.020887121558189392	0.23005852103233337	-0.009536041878163815	-0.017647728323936462	0.0640978142619133	-0.05838284268975258	0.01536094956099987	0.020719701424241066	-0.07663211971521378	0.010128752328455448	-0.01873175799846649	-0.04533979669213295	0.002083804691210389	-0.03331850469112396
Dasypus nov 205727	0.27336788177490234	0.004636179190129042	-0.025830352678894997	0.13460320234298706	0.002992985537275672	0.009485894814133644	-0.05541674792766571	3.459498402662575E-4	0.0735243558883667	-0.1228758916258812	-0.0014012727187946439	0.07120225578546524	-0.15237735211849213	-0.0019887436646968126	0.03673733398318291	0.13355979323387146	-0.007898920215666294	0.007654269225895405	0.13272911310195923	0.014433039352297783	0.00796044897288084	-0.016091065481305122	-0.04565361514687538	0.0408584363758564	-0.02109828218817711	0.04816247522830963	0.04066568240523338	-0.14838019013404846	-0.02830713428556919	0.055850546807050705	-0.149663507938385	0.024384047836065292	0.055718474090099335	0.25466281175613403	-0.013028181158006191	-0.027628816664218903	0.23332403600215912	-0.011596559546887875	-0.02330649271607399	0.07054617255926132	-0.04756375029683113	0.018011735752224922	0.01892327331006527	-0.06947688013315201	0.01239998359233141	-0.0185885988175869	-0.04099750146269798	0.0033946551848202944	-0.034173838794231415
Dasypus nov 262659	0.2586716413497925	0.005799086764454842	-0.01636052131652832	0.14499032497406006	0.0027051272336393595	0.010128255933523178	-0.04388187825679779	0.0029006151016801596	0.08061004430055618	-0.12477156519889832	7.187530864030123E-4	0.08110549300909042	-0.1519329845905304	-0.0028333088848739862	0.054685600101947784	0.1368822306394577	-0.009025540202856064	0.010931535623967648	0.13734789192676544	0.015849854797124863	0.011126939207315445	-0.006711865775287151	-0.050823014229536057	0.03895348310470581	-0.010888812132179737	0.05368395894765854	0.03880710527300835	-0.14759840071201324	-0.030472172424197197	0.06290368735790253	-0.14961005747318268	0.029316993430256844	0.0645059198141098	0.23806853592395782	-0.013103422708809376	-0.02105952985584736	0.22324226796627045	-0.012042287737131119	-0.017145276069641113	0.06935974210500717	-0.05578944459557533	0.020438024774193764	0.02861521579325199	-0.07474799454212189	0.01183388102799654	-0.011319383047521114	-0.040701620280742645	9.890063665807247E-4	-0.02853635512292385
Dasypus nov 616093	0.26395589113235474	0.006312087643891573	-0.024889729917049408	0.13249441981315613	0.00582452118396759	0.015896467491984367	-0.05161552131175995	0.0014294906286522746	0.07920253276824951	-0.1166347861289978	-0.0016589427832514048	0.07650107890367508	-0.1504882425069809	-9.381733252666891E-4	0.04460388049483299	0.1336412876844406	-0.007166554220020771	0.01336793601512909	0.13403190672397614	0.018106883391737938	0.011326989158987999	-0.029276499524712563	-0.051123831421136856	0.0419982448220253	-0.027677608653903008	0.053859107196331024	0.04117581620812416	-0.14341728389263153	-0.024799853563308716	0.06568960100412369	-0.14376486837863922	0.02552996389567852	0.06615550071001053	0.24636530876159668	-0.016200853511691093	-0.028613531962037086	0.2213802933692932	-0.012702112086117268	-0.024800684303045273	0.0670904591679573	-0.056265175342559814	0.02229578234255314	0.02584521472454071	-0.077006034553051	0.013400559313595295	-0.017307652160525322	-0.04182570055127144	0.004017873667180538	-0.034057073295116425
Dasypus nov 838081	0.26068681478500366	0.005526337772607803	-0.02077164128422737	0.13730350136756897	0.0038093843031674623	0.01631929725408554	-0.0465051494538784	0.00143421720713377	0.07284469157457352	-0.12029814720153809	-6.380926351994276E-4	0.0798080563545227	-0.14869706332683563	-0.0016092817531898618	0.04265554994344711	0.13869301974773407	-0.010486849583685398	0.01152736321091652	0.1381191909313202	0.018809117376804352	0.010934681631624699	-0.01608320325613022	-0.04698846861720085	0.03809921443462372	-0.01919950731098652	0.04762470722198486	0.039101388305425644	-0.14817652106285095	-0.031381722539663315	0.060347963124513626	-0.149311825633049	0.027178648859262466	0.06325338780879974	0.24114958941936493	-0.014665758237242699	-0.02480531856417656	0.22607126832008362	-0.014471820555627346	-0.0204929206520319	0.06914210319519043	-0.055661868304014206	0.014138160273432732	0.029161205515265465	-0.07272317260503769	0.011799938976764679	-0.009816557168960571	-0.04107881709933281	0.00361808342859149	-0.030899373814463615
Dasypus nov 964067	0.2675797641277313	0.006654058583080769	-0.019392801448702812	0.12236468493938446	0.00523752486333251	0.016527006402611732	-0.045218780636787415	0.001037275418639183	0.0737408846616745	-0.11895296722650528	4.917487385682762E-4	0.08264289051294327	-0.15026599168777466	0.0020171424839645624	0.0509125292301178	0.11825653910636902	-0.011288324370980263	0.016591982915997505	0.11888764798641205	0.021651720628142357	0.015735305845737457	-0.014182759448885918	-0.04915696755051613	0.04208360239863396	-0.015807176008820534	0.05059833824634552	0.03981621563434601	-0.1480337679386139	-0.02626747079193592	0.06842415779829025	-0.1452614665031433	0.02679433487355709	0.06839875131845474	0.24725167453289032	-0.012829940766096115	-0.023612016811966896	0.22273650765419006	-0.01063455082476139	-0.019435817375779152	0.06777911633253098	-0.058413051068782806	0.011721002869307995	0.03363770991563797	-0.07499144971370697	0.006574135273694992	-0.014139916747808456	-0.043817512691020966	0.002349815098568797	-0.03088224120438099
Dasypus nov 1995-953	0.2674838900566101	0.006892384495586157	-0.025684095919132233	0.12450724095106125	0.004034992307424545	0.011443156749010086	-0.044438064098358154	4.896312020719051E-4	0.08004946261644363	-0.12388099730014801	7.631834596395493E-4	0.07568221539258957	-0.14599359035491943	5.045189755037427E-4	0.06280800700187683	0.12010972946882248	-0.005940299015492201	0.013414076529443264	0.12123163789510727	0.013553944416344166	0.012564577162265778	-0.02445629984140396	-0.05172135308384895	0.04204156994819641	-0.02787099964916706	0.05328359827399254	0.04308637976646423	-0.15155650675296783	-0.02721541002392769	0.06093084067106247	-0.15066468715667725	0.025426635518670082	0.06277081370353699	0.24700962007045746	-0.011637977324426174	-0.025618739426136017	0.2254442423582077	-0.011825444176793098	-0.024347277358174324	0.06666280329227448	-0.05286065861582756	0.018398389220237732	0.021389933302998543	-0.07221900671720505	0.01815701834857464	-0.014256900176405907	-0.04623749479651451	0.004771826788783073	-0.03242982551455498
Dasypus nov 1996-587	0.2655107378959656	0.007460669614374638	-0.01969776302576065	0.11579721421003342	0.0025390293449163437	0.02366165816783905	-0.05164468660950661	3.3972624805755913E-4	0.0871192216873169	-0.12804970145225525	-0.0013275302480906248	0.0812184289097786	-0.1438359022140503	-7.987681310623884E-4	0.07114273309707642	0.12496103346347809	-0.007765490096062422	0.01579931378364563	0.12040631473064423	0.01600022241473198	0.01772618293762207	-0.024514129385352135	-0.05337485671043396	0.04074610397219658	-0.027200650423765182	0.05559578165411949	0.040472958236932755	-0.1542055308818817	-0.030889132991433144	0.062405895441770554	-0.1545834243297577	0.02963470295071602	0.06252279877662659	0.2481164038181305	-0.01482546329498291	-0.025607354938983917	0.22712606191635132	-0.013447003439068794	-0.022451287135481834	0.06874033063650131	-0.05604124441742897	0.016672171652317047	0.02463711053133011	-0.07764901965856552	0.013124816119670868	-0.01466434821486473	-0.04549454525113106	0.007863356731832027	-0.028554651886224747
Dasypus nov 1999-1069	0.26689592003822327	0.0063135866075754166	-0.02056867815554142	0.1154857724905014	0.0026471661403775215	0.020827939733862877	-0.046689148992300034	-0.001167503884062171	0.08219142258167267	-0.12024988979101181	-3.0048441840335727E-4	0.08037915080785751	-0.14607051014900208	3.920216840924695E-5	0.055526070296764374	0.11802355200052261	-0.01024234015494585	0.017897801473736763	0.11925297230482101	0.016330253332853317	0.01782873086631298	-0.020706316456198692	-0.054031625390052795	0.03992629051208496	-0.022950947284698486	0.05674084648489952	0.041303496807813644	-0.14900918304920197	-0.028951339423656464	0.06687983870506287	-0.1501975655555725	0.028349028900265694	0.06648290157318115	0.24840180575847626	-0.014715384691953659	-0.025418732315301895	0.2313753366470337	-0.014873306266963482	-0.023122726008296013	0.06766387075185776	-0.05693534389138222	0.01841014251112938	0.018541552126407623	-0.07279591262340546	0.01943064294755459	-0.017633166164159775	-0.04387585073709488	0.004333736374974251	-0.03133513033390045
Dasypus nov 2006-565	0.2590835392475128	0.0066407592967152596	-0.018253671005368233	0.15122422575950623	0.002997546922415495	0.003345307195559144	-0.05015305429697037	7.566922577098012E-4	0.07825624942779541	-0.13129998743534088	0.0017472661565989256	0.0802183672785759	-0.15324275195598602	-1.245367166120559E-4	0.05283086374402046	0.13199706375598907	-0.008664844557642937	0.008927971124649048	0.13331598043441772	0.016286339610815048	0.008231079205870628	-0.01281067356467247	-0.04152228310704231	0.04017161205410957	-0.013682164251804352	0.046776182949543	0.04202352091670036	-0.15793731808662415	-0.025424201041460037	0.06298506259918213	-0.1591421365737915	0.02017941139638424	0.06398610025644302	0.24135565757751465	-0.01102354470640421	-0.023561956360936165	0.22664691507816315	-0.0125088170170784	-0.019946785643696785	0.0722360908985138	-0.04478929564356804	0.018512878566980362	0.02830933965742588	-0.06789082288742065	0.011424741707742214	-0.017607226967811584	-0.036097392439842224	-0.0051768990233540535	-0.026321200653910637
Dasypus nov 2007-371	0.26427364349365234	0.004558726213872433	-0.026031387969851494	0.12363583594560623	0.003737560473382473	0.018042726442217827	-0.05252581089735031	0.001573653775267303	0.08274096250534058	-0.1230885237455368	-0.003482324071228504	0.07911742478609085	-0.1506713628768921	-0.003128788433969021	0.05214179679751396	0.12446050345897675	-0.011931123211979866	0.014668753370642662	0.12426558881998062	0.019237352535128593	0.014368327334523201	-0.022122861817479134	-0.05263432115316391	0.036530982702970505	-0.025262203067541122	0.05628315359354019	0.036917880177497864	-0.14206862449645996	-0.028995826840400696	0.0656721293926239	-0.14312346279621124	0.022909291088581085	0.06705079227685928	0.2484026998281479	-0.01498444750905037	-0.027507437393069267	0.22415821254253387	-0.01433523464947939	-0.021926159039139748	0.07682283222675323	-0.04862900823354721	0.02065933123230934	0.02235162816941738	-0.07261312752962112	0.016322506591677666	-0.022561006247997284	-0.043215349316596985	0.003491465002298355	-0.035959891974925995
Dasypus nov 2007-372	0.2647264301776886	0.007083861622959375	-0.03339960798621178	0.12459103018045425	0.0033000363036990166	0.019507868215441704	-0.05658583343029022	0.0013017586898058653	0.08469299972057343	-0.12315370887517929	-0.001400425680913031	0.07557544112205505	-0.14810121059417725	-8.3057617302984E-4	0.05293222889304161	0.12635909020900726	-0.010995227843523026	0.01565769873559475	0.1278936117887497	0.019091380760073662	0.014577889814972878	-0.02639508806169033	-0.053276658058166504	0.0392126739025116	-0.030584292486310005	0.05575771629810333	0.045599449425935745	-0.14400014281272888	-0.03160059079527855	0.05916687473654747	-0.1440732777118683	0.03300260007381439	0.058032408356666565	0.24837586283683777	-0.014178450219333172	-0.03186510503292084	0.2272847294807434	-0.014366455376148224	-0.026198377832770348	0.07640344649553299	-0.04886886849999428	0.023881135508418083	0.02285689301788807	-0.07217791676521301	0.015119045041501522	-0.019970186054706573	-0.04282093048095703	0.003760742023587227	-0.033464640378952026
Dasypus nov 2007-379	0.26918306946754456	0.007853000424802303	-0.026224717497825623	0.13279418647289276	0.004001140128821135	0.017372610047459602	-0.04473985359072685	-1.8714794714469463E-4	0.08007696270942688	-0.11456926167011261	2.8579149511642754E-4	0.07960958033800125	-0.14863449335098267	1.4069430471863598E-4	0.04886488616466522	0.1342175006866455	-0.006168726831674576	0.015371859073638916	0.13317051529884338	0.014401063323020935	0.01560463011264801	-0.02679254673421383	-0.053466759622097015	0.033511098474264145	-0.03193475306034088	0.05285285413265228	0.035604000091552734	-0.13903312385082245	-0.024459725245833397	0.06939686834812164	-0.140733003616333	0.023819299414753914	0.0701092779636383	0.25045907497406006	-0.012700187042355537	-0.028834234923124313	0.22659315168857574	-0.014011936262249947	-0.026537228375673294	0.0724991112947464	-0.05130553990602493	0.026676859706640244	0.017896687611937523	-0.07586361467838287	0.01338990218937397	-0.020007982850074768	-0.04270140454173088	-3.241400918341242E-5	-0.03532346338033676
Dasypus nov v3416	0.2648913562297821	0.006431280169636011	-0.023702537640929222	0.13154444098472595	0.0037127865944057703	0.012009902857244015	-0.06007052958011627	0.004090139176696539	0.0813007727265358	-0.12047436833381653	-0.0011195814004167914	0.07752657681703568	-0.147260844707489	8.640916785225272E-4	0.039343953132629395	0.12974172830581665	-0.012558337301015854	0.008481423370540142	0.13120628893375397	0.019349394366145134	0.008298305794596672	-0.02657797932624817	-0.050671715289354324	0.04511846974492073	-0.02755318023264408	0.05407264083623886	0.04356812313199043	-0.14784236252307892	-0.031183460727334023	0.06357242166996002	-0.15106473863124847	0.027846356853842735	0.06173092499375343	0.24837222695350647	-0.013991321437060833	-0.0285200122743845	0.22572553157806396	-0.014841722324490547	-0.02470904402434826	0.06435924768447876	-0.054333630949258804	0.021888459101319313	0.025597842410206795	-0.0725029855966568	0.019472435116767883	-0.014419998042285442	-0.046165596693754196	0.011883574537932873	-0.029986530542373657
Dasypus nov v3418	0.2666061818599701	0.005034195259213448	-0.025682812556624413	0.13428054749965668	0.005641724448651075	0.006189178675413132	-0.04741207882761955	8.519889088347554E-4	0.0803021639585495	-0.12473244965076447	6.047026836313307E-4	0.07916174829006195	-0.14972005784511566	5.30713819898665E-4	0.0415240116417408	0.1335735321044922	-0.006263398565351963	0.006447331979870796	0.13945724070072174	0.012325258925557137	0.004175694193691015	-0.02794504538178444	-0.051987987011671066	0.03962109982967377	-0.030179433524608612	0.05380586162209511	0.04057559370994568	-0.15024544298648834	-0.03015155717730522	0.059344906359910965	-0.15542057156562805	0.02696985937654972	0.06150714308023453	0.24908046424388885	-0.006825610995292664	-0.02954377606511116	0.2358357012271881	-0.013305175118148327	-0.025625495240092278	0.0661434531211853	-0.05023564398288727	0.020037999376654625	0.020957965403795242	-0.06989667564630508	0.018052412196993828	-0.01908085308969021	-0.044285982847213745	0.00662807933986187	-0.03228404372930527
Dasypus nov AM78	0.27462267875671387	0.007636975031346083	-0.020660966634750366	0.1273154616355896	0.003721443237736821	0.014487678185105324	-0.04356544464826584	1.4744194049853832E-4	0.07969628274440765	-0.11933927983045578	-1.2458805576898158E-4	0.0781022384762764	-0.14810054004192352	-3.4198095090687275E-4	0.05730791762471199	0.12493502348661423	-0.008420141413807869	0.01407972164452076	0.1278778314590454	0.016120366752147675	0.012601503171026707	-0.0279113557189703	-0.05092065408825874	0.03984624147415161	-0.02812010794878006	0.052117541432380676	0.044424962252378464	-0.14793501794338226	-0.02270638570189476	0.06487707048654556	-0.147443488240242	0.024924159049987793	0.06449771672487259	0.2566978335380554	-0.010868796147406101	-0.023707184940576553	0.22951674461364746	-0.00997673999518156	-0.020732669159770012	0.06398528069257736	-0.05383855849504471	0.017047274857759476	0.024447860196232796	-0.07050308585166931	0.013775897212326527	-0.018808385357260704	-0.042745329439640045	0.003410586854442954	-0.03742682933807373
Dasypus nov AP207	0.2674371898174286	0.005431525409221649	-0.02304203063249588	0.11877843737602234	0.0023895862977951765	0.01454126462340355	-0.0442371591925621	0.0018616836750879884	0.07768253237009048	-0.12207575142383575	8.785371028352529E-5	0.07992616295814514	-0.15286622941493988	-0.002010429510846734	0.05140448361635208	0.12705393135547638	-0.011334565468132496	0.008183091878890991	0.1284720003604889	0.017518997192382812	0.007502977270632982	-0.022845905274152756	-0.04486127942800522	0.041264504194259644	-0.02894686535000801	0.046986207365989685	0.04477119818329811	-0.151401549577713	-0.032301776111125946	0.06652646511793137	-0.15326295793056488	0.03110058605670929	0.06576701998710632	0.24844802916049957	-0.01323655340820551	-0.024392476305365562	0.22609005868434906	-0.01266749668866396	-0.021163472905755043	0.06824150681495667	-0.04523443058133125	0.01638283021748066	0.021441582590341568	-0.06939203292131424	0.01642347127199173	-0.019123584032058716	-0.038388442248106	0.003618742572143674	-0.0286780446767807
Dasypus nov 23952	0.2696126103401184	0.0048305015079677105	-0.02627129852771759	0.13269339501857758	0.0022728394251316786	0.007683713920414448	-0.05167032778263092	0.0013500034110620618	0.07697860151529312	-0.12217290699481964	-0.0018849547486752272	0.0732404813170433	-0.14527635276317596	-0.0011603620368987322	0.03855164349079132	0.1323501467704773	-0.010783953592181206	0.0062635065987706184	0.13399700820446014	0.016257142648100853	0.004773121792823076	-0.016586367040872574	-0.047506868839263916	0.04649655893445015	-0.023585574701428413	0.052482180297374725	0.042187996208667755	-0.1474413126707077	-0.0313868448138237	0.05587640032172203	-0.14870533347129822	0.027274111285805702	0.05541890114545822	0.2466917484998703	-0.015595333650708199	-0.027933701872825623	0.22482050955295563	-0.013720253482460976	-0.02563539706170559	0.07083708047866821	-0.049757588654756546	0.017302069813013077	0.02539825066924095	-0.07098695635795593	0.01618526689708233	-0.020705683156847954	-0.04147637262940407	0.008180341683328152	-0.03678462654352188
Dasypus nov 18024	0.26644614338874817	0.005845970008522272	-0.019996382296085358	0.13588528335094452	0.004291867837309837	0.01300519984215498	-0.04576105996966362	0.0013180045643821359	0.08135639876127243	-0.12264632433652878	-5.54502010345459E-4	0.07879287749528885	-0.14594684541225433	-1.5938165597617626E-4	0.042937204241752625	0.13320200145244598	-0.009397529996931553	0.011280648410320282	0.13326284289360046	0.020882561802864075	0.009289965964853764	-0.02604900673031807	-0.05011733993887901	0.04070308059453964	-0.028780385851860046	0.05204972252249718	0.04174074903130531	-0.1480998545885086	-0.029687680304050446	0.06351913511753082	-0.14733536541461945	0.027468392625451088	0.0648522600531578	0.2453548014163971	-0.01412505004554987	-0.021575523540377617	0.2219809740781784	-0.01293413620442152	-0.016911311075091362	0.06787078827619553	-0.05461058393120766	0.018568089231848717	0.021404016762971878	-0.07685510069131851	0.018447086215019226	-0.016616055741906166	-0.04167705774307251	0.006346153561025858	-0.03182964026927948
Dasypus nov 20958	0.2660005986690521	0.005394646432250738	-0.021627668291330338	0.12506641447544098	0.0034114557784050703	0.016989678144454956	-0.04754810035228729	0.0010505941463634372	0.07899519801139832	-0.11940601468086243	-0.0013182500842958689	0.07838485389947891	-0.1476936638355255	-0.001565597951412201	0.034573495388031006	0.1317334920167923	-0.010104008950293064	0.011724402196705341	0.13011077046394348	0.019214963540434837	0.010860314592719078	-0.028440771624445915	-0.05079727992415428	0.04440087825059891	-0.032327935099601746	0.05423218384385109	0.04158208891749382	-0.14875221252441406	-0.03106224536895752	0.06293827295303345	-0.14907985925674438	0.029432598501443863	0.062497593462467194	0.2461535930633545	-0.015630370005965233	-0.025709938257932663	0.22768397629261017	-0.014166736043989658	-0.022590145468711853	0.07252614945173264	-0.04916304722428322	0.014825146645307541	0.027031682431697845	-0.07307553291320801	0.016367226839065552	-0.019590413197875023	-0.04280783236026764	0.00621029594913125	-0.03407986834645271
Dasypus nov 8538	0.26761728525161743	0.005006116349250078	-0.026439078152179718	0.1332956701517105	0.003704835195094347	0.01524132676422596	-0.0497286282479763	6.833738880231977E-4	0.07977344840765	-0.11966593563556671	-0.0012953922851011157	0.07956458628177643	-0.14566953480243683	-0.002816784894093871	0.05097873508930206	0.12996812164783478	-0.011087213642895222	0.013003600761294365	0.1300862729549408	0.020745158195495605	0.012069134041666985	-0.022606097161769867	-0.04530106484889984	0.04851324111223221	-0.027318986132740974	0.04969143494963646	0.04077177867293358	-0.1451445370912552	-0.02738344855606556	0.06376980245113373	-0.14732015132904053	0.022391756996512413	0.06560082733631134	0.2468971163034439	-0.01440476905554533	-0.027769014239311218	0.22531546652317047	-0.014453902840614319	-0.02399621531367302	0.07024242728948593	-0.04554485157132149	0.024933980777859688	0.0249786339700222	-0.07049205154180527	0.014640646986663342	-0.015890078619122505	-0.04069538787007332	0.0016143573448061943	-0.030163006857037544
Dasypus nov 29160	0.2660352885723114	0.00897852424532175	-0.03195760026574135	0.1271008998155594	0.0035308978985995054	0.016512999311089516	-0.05395803600549698	6.119801546446979E-4	0.0792674869298935	-0.1190258041024208	-5.599586802418344E-5	0.07507942616939545	-0.14800214767456055	5.38573251105845E-4	0.0373232401907444	0.12442313879728317	-0.009602673351764679	0.016634205356240273	0.12772229313850403	0.016176337376236916	0.014440013095736504	-0.028258170932531357	-0.051813893020153046	0.03878074511885643	-0.028535863384604454	0.05373234301805496	0.04709627479314804	-0.14050814509391785	-0.02368796244263649	0.061920687556266785	-0.14076629281044006	0.03162652999162674	0.06164593622088432	0.24575220048427582	-0.011404974386096	-0.03497238829731941	0.22667725384235382	-0.012016890570521355	-0.03088056854903698	0.06893308460712433	-0.05252370238304138	0.02489316277205944	0.020401667803525925	-0.07440374791622162	0.012094400823116302	-0.016866609454154968	-0.04762313887476921	0.0064386120066046715	-0.036209747195243835
Dasypus nov 15762	0.2586161196231842	0.006628810428082943	-0.02258152887225151	0.1285986751317978	0.005997673142701387	0.010350599884986877	-0.05040230229496956	0.0039054907392710447	0.08086762577295303	-0.12297728657722473	-0.001163206878118217	0.07621008902788162	-0.15252220630645752	-7.7122135553509E-4	0.048259321600198746	0.12579084932804108	-0.007778560277074575	0.010183990933001041	0.12564146518707275	0.01677628792822361	0.009896796196699142	-0.026681607589125633	-0.05130697786808014	0.04160632565617561	-0.029286999255418777	0.053933221846818924	0.04407485947012901	-0.14975324273109436	-0.03038419969379902	0.05937585607171059	-0.15278339385986328	0.026187879964709282	0.05895398184657097	0.2516450881958008	-0.013625136576592922	-0.031198393553495407	0.2273375689983368	-0.013862596824765205	-0.028462711721658707	0.06383920460939407	-0.056208617985248566	0.02339811436831951	0.025073779746890068	-0.07398733496665955	0.022178370505571365	-0.017466962337493896	-0.04282895848155022	0.0024401347618550062	-0.03210395574569702
Dasypus nov 31174	0.2650633454322815	0.0044426629319787025	-0.02904622256755829	0.13170716166496277	0.004125017207115889	0.013822847977280617	-0.050720393657684326	0.001768238958902657	0.0805455669760704	-0.12207008898258209	-4.961215308867395E-4	0.07647456973791122	-0.15259069204330444	-0.0021890487987548113	0.03445839136838913	0.13576458394527435	-0.0066338493488729	0.010646982118487358	0.13497816026210785	0.015709826722741127	0.010090061463415623	-0.02607402764260769	-0.049696385860443115	0.048929613083601	-0.02723611518740654	0.0526307113468647	0.045321203768253326	-0.1460791528224945	-0.027154676616191864	0.062210291624069214	-0.14607813954353333	0.025013066828250885	0.06275469809770584	0.24719969928264618	-0.012959801591932774	-0.03183075785636902	0.2248735874891281	-0.01395470928400755	-0.027399761602282524	0.07083230465650558	-0.04708040878176689	0.02866700291633606	0.026260804384946823	-0.07154873758554459	0.017782332375645638	-0.016767412424087524	-0.042568132281303406	0.005722505040466785	-0.035794876515865326
Dasypus nov 7157	0.2593567669391632	0.006864507216960192	-0.029497915878891945	0.11898358166217804	0.00405211141332984	0.026021167635917664	-0.05411718413233757	-4.7229923075065017E-4	0.0753481313586235	-0.126777783036232	9.686965495347977E-4	0.07548952847719193	-0.1470251828432083	-7.620525429956615E-4	0.042655304074287415	0.12461213767528534	-0.01168501004576683	0.01885891705751419	0.12393374741077423	0.019058870151638985	0.018746715039014816	-0.02464626543223858	-0.04954254627227783	0.04444098472595215	-0.03019951470196247	0.049048349261283875	0.04587049409747124	-0.15211601555347443	-0.025705264881253242	0.05826961621642113	-0.15278014540672302	0.025559185072779655	0.058403197675943375	0.24239470064640045	-0.014830869622528553	-0.035360127687454224	0.22709296643733978	-0.015378977172076702	-0.03200019896030426	0.07455021142959595	-0.04838079586625099	0.026537885889410973	0.0312897153198719	-0.07268726825714111	0.02113940753042698	-0.016715817153453827	-0.042940836399793625	0.006883243564516306	-0.0326962023973465
Dasypus nov 12306	0.265972375869751	0.007453931961208582	-0.01608237624168396	0.1351137012243271	0.0029863615054637194	0.013077380135655403	-0.04864587262272835	0.0021672514267265797	0.07553627341985703	-0.12299426645040512	0.0013097465271130204	0.07479514926671982	-0.15176546573638916	-0.0021105722989887	0.046798959374427795	0.13271759450435638	-0.00936093833297491	0.011574996635317802	0.13055828213691711	0.018178680911660194	0.011616414412856102	-0.008516215719282627	-0.046429045498371124	0.044363971799612045	-0.015488853678107262	0.04911419004201889	0.041972897946834564	-0.15234540402889252	-0.02954697050154209	0.05293162539601326	-0.15355926752090454	0.023349579423666	0.05601118132472038	0.24481655657291412	-0.01237609051167965	-0.02347865141928196	0.23381942510604858	-0.012483655475080013	-0.020518949255347252	0.07328073680400848	-0.051659680902957916	0.013388298451900482	0.02789934352040291	-0.07163623720407486	0.013662855140864849	-0.012460383586585522	-0.04060801863670349	0.0054716551676392555	-0.029249684885144234
Dasypus nov 29187	0.26569774746894836	0.0047273896634578705	-0.03327913209795952	0.12826044857501984	0.002155270893126726	0.017228148877620697	-0.05272417515516281	0.002516339998692274	0.08314009010791779	-0.11758163571357727	4.2584462789818645E-4	0.07696392387151718	-0.15638233721256256	-6.713587208651006E-4	0.03545878827571869	0.1295827031135559	-0.010895372368395329	0.013567594811320305	0.1285141557455063	0.0164998359978199	0.013814196921885014	-0.02317611686885357	-0.054870668798685074	0.047966696321964264	-0.03411274403333664	0.05677562206983566	0.051172371953725815	-0.1444966197013855	-0.030669009312987328	0.06072225421667099	-0.14553020894527435	0.029293397441506386	0.06182548776268959	0.2458537369966507	-0.015688862651586533	-0.03296896070241928	0.22874243557453156	-0.016337569802999496	-0.02833336964249611	0.060971830040216446	-0.05847955495119095	0.0247088223695755	0.020773977041244507	-0.07608135044574738	0.015626762062311172	-0.018855750560760498	-0.04479155316948891	0.007668883074074984	0.01716138981282711
Dasypus nov 281290	0.2613503634929657	0.0077222855761647224	-0.025685297325253487	0.1399640589952469	0.003248023334890604	0.00822458416223526	-0.05681785196065903	0.002508976496756077	0.08057515323162079	-0.13128454983234406	-8.502789423801005E-4	0.07667753845453262	-0.1570751816034317	-3.324944991618395E-4	0.04166306182742119	0.12814894318580627	-0.010637151077389717	0.008986272849142551	0.1273067742586136	0.01871614158153534	0.007817915640771389	-0.019606249406933784	-0.05154911056160927	0.04572070762515068	-0.0238037109375	0.05394669994711876	0.04516756907105446	-0.1560489535331726	-0.02674039639532566	0.05672943964600563	-0.15671215951442719	0.022835351526737213	0.05727924779057503	0.2393297255039215	-0.015623255632817745	-0.029536932706832886	0.22796301543712616	-0.01509805116802454	-0.029512938112020493	0.06213996186852455	-0.05868542194366455	0.01528919767588377	0.028845330700278282	-0.07648199796676636	0.019540520384907722	-0.015970438718795776	-0.041907403618097305	0.007304032798856497	-0.0335187166929245
Dasypus nov A22839	0.268504798412323	0.007060817908495665	-0.03161583095788956	0.1347292810678482	0.0038348508533090353	0.010713722556829453	-0.05232449620962143	7.776394486427307E-4	0.07792044430971146	-0.12093138694763184	0.0030040352139621973	0.07712773978710175	-0.15904882550239563	-1.4360607019625604E-4	0.03967413678765297	0.13156338036060333	-0.008648528717458248	0.011695517227053642	0.13040529191493988	0.01538141630589962	0.011274166405200958	-0.02663351036608219	-0.047869499772787094	0.04466956481337547	-0.026227492839097977	0.04847216233611107	0.04488505423069	-0.15077412128448486	-0.02929040975868702	0.05840788781642914	-0.15010938048362732	0.02835666388273239	0.059410274028778076	0.24552421271800995	-0.010329402051866055	-0.030900686979293823	0.22910650074481964	-0.011453742161393166	-0.028756780549883842	0.06834756582975388	-0.044288814067840576	0.02075107768177986	0.03256137669086456	-0.06897813081741333	0.012153342366218567	-0.018564095720648766	-0.042007166892290115	0.0047597214579582214	-0.0377059169113636
Dasypus nov 283467	0.26354122161865234	0.005873354151844978	-0.02251211553812027	0.13796846568584442	0.0040892502292990685	0.008657379075884819	-0.0497821606695652	0.0026122448034584522	0.07624869048595428	-0.12520606815814972	-0.0017447720747441053	0.07888013869524002	-0.14915604889392853	-2.3775448789820075E-4	0.041261062026023865	0.13132344186306	-0.01125172059983015	0.00904099177569151	0.13198623061180115	0.01916610077023506	0.007431334350258112	-0.013790661469101906	-0.04659310355782509	0.04246041551232338	-0.013236378319561481	0.049858637154102325	0.03463536128401756	-0.1542035937309265	-0.028626281768083572	0.06459501385688782	-0.15489479899406433	0.025339744985103607	0.06501977890729904	0.24160364270210266	-0.013158969581127167	-0.025249585509300232	0.22857621312141418	-0.013296689838171005	-0.020791035145521164	0.06948115676641464	-0.050775185227394104	0.01575831137597561	0.026877466589212418	-0.07121340930461884	0.01202037651091814	-0.015880707651376724	-0.039885662496089935	0.004408961161971092	-0.03027815744280815
Dasypus nov 339669	0.2686753273010254	0.0055823312141001225	-0.020758796483278275	0.12484771758317947	0.0036199926398694515	0.013557005673646927	-0.040142934769392014	9.358384995721281E-4	0.08532559126615524	-0.12211195379495621	-1.5391790657304227E-4	0.08083171397447586	-0.14929279685020447	-0.0012488175416365266	0.055273838341236115	0.13091954588890076	-0.004978830926120281	0.011117517948150635	0.13143658638000488	0.01473239529877901	0.010016292333602905	-0.022823864594101906	-0.05172504112124443	0.044420450925827026	-0.023587321862578392	0.055363960564136505	0.043463338166475296	-0.14733652770519257	-0.0267755426466465	0.06815361976623535	-0.14638538658618927	0.024540474638342857	0.06926044076681137	0.24883252382278442	-0.013513722456991673	-0.02277270145714283	0.22560277581214905	-0.01307075284421444	-0.02099495194852352	0.06496685743331909	-0.05057220533490181	0.023128557950258255	0.02146339789032936	-0.07005477696657181	0.017988696694374084	-0.01854543946683407	-0.044275570660829544	0.0041642822325229645	-0.0326460637152195
Dasypus nov 565067	0.27068081498146057	0.007419026922434568	-0.031246641650795937	0.13630174100399017	0.0033816061913967133	0.014134249649941921	-0.047467030584812164	8.586195763200521E-4	0.07407483458518982	-0.12014567852020264	-2.4236591707449406E-4	0.07107328623533249	-0.1504957377910614	-0.0021055282559245825	0.039275944232940674	0.13215665519237518	-0.011558632366359234	0.013796058483421803	0.1306420862674713	0.017144834622740746	0.014029204845428467	-0.02360934391617775	-0.04575970396399498	0.038418591022491455	-0.026726804673671722	0.048802342265844345	0.04399343207478523	-0.14783793687820435	-0.027483822777867317	0.05992329865694046	-0.14786671102046967	0.02439115196466446	0.061728738248348236	0.24729230999946594	-0.015636032447218895	-0.03321683034300804	0.2292395830154419	-0.013951393775641918	-0.02761540748178959	0.06820890307426453	-0.052122216671705246	0.024120312184095383	0.030752964317798615	-0.0707378163933754	0.01316830050200224	-0.017451081424951553	-0.03996698930859566	0.005975541193038225	-0.03175564482808113
Dasypus nov 568206	0.2694992423057556	0.009755478240549564	-0.02541002444922924	0.12956812977790833	0.0037495300639420748	0.01751735433936119	-0.05068504810333252	9.954487904906273E-4	0.07462595403194427	-0.11626645922660828	0.002146540442481637	0.07914723455905914	-0.14964064955711365	-0.0013029738329350948	0.03457978367805481	0.1317814290523529	-0.00745136383920908	0.015101674944162369	0.13010051846504211	0.015995493158698082	0.014574885368347168	-0.030115943402051926	-0.05136193707585335	0.04095448926091194	-0.03550095856189728	0.0508999302983284	0.04404127597808838	-0.14462579786777496	-0.02578919380903244	0.06581032276153564	-0.14305107295513153	0.02718811109662056	0.06554434448480606	0.2492397576570511	-0.013237182050943375	-0.027482416480779648	0.23027798533439636	-0.013652251102030277	-0.02536706067621708	0.06680236011743546	-0.051307566463947296	0.02768491767346859	0.025904733687639236	-0.07617244869470596	0.011742792092263699	-0.020669998601078987	-0.042906805872917175	7.659944240003824E-4	-0.03909200429916382
Dasypus nov 33867	0.26526930928230286	0.008268684148788452	-0.025618335232138634	0.12770678102970123	0.004446912091225386	0.01990269310772419	-0.04842209070920944	0.0033171814866364002	0.07604868710041046	-0.11949937045574188	3.77069809474051E-4	0.08110387623310089	-0.15045148134231567	-9.387024329043925E-4	0.0387149453163147	0.12738004326820374	-0.011260371655225754	0.017253004014492035	0.13052998483181	0.01926308684051037	0.014937645755708218	-0.0333537757396698	-0.05032744258642197	0.040054768323898315	-0.03168391063809395	0.05318722501397133	0.03513278812170029	-0.13951516151428223	-0.025122158229351044	0.06959249824285507	-0.14110170304775238	0.025400089100003242	0.07055140286684036	0.24623171985149384	-0.01238587312400341	-0.027889255434274673	0.2243621051311493	-0.014532512053847313	-0.0262334905564785	0.07463575899600983	-0.0502597875893116	0.026285503059625626	0.02459671162068844	-0.07521037757396698	0.018404940143227577	-0.01906779408454895	-0.044404592365026474	0.0024586603976786137	-0.03520643338561058
Dasypus nov 244903	0.2621566355228424	0.006171232555061579	-0.02455093339085579	0.1452605426311493	0.004733134992420673	0.009730160236358643	-0.04536012187600136	5.610967637039721E-4	0.07333822548389435	-0.11253135651350021	-4.7323275794042274E-5	0.07529223710298538	-0.1467203050851822	-0.0011119669070467353	0.03978418558835983	0.1396082490682602	-0.00621852558106184	0.00968279130756855	0.13991037011146545	0.014667155221104622	0.009955087676644325	-0.025094246491789818	-0.050718337297439575	0.041254714131355286	-0.02739565633237362	0.05178271606564522	0.040319304913282394	-0.14205968379974365	-0.02469348907470703	0.06509311497211456	-0.14266295731067657	0.024869417771697044	0.06386750191450119	0.24311527609825134	-0.013208956457674503	-0.02810792252421379	0.2255394011735916	-0.01463851798325777	-0.026534205302596092	0.06807689368724823	-0.04917268455028534	0.025583574548363686	0.026863424107432365	-0.07332839071750641	0.01602805033326149	-0.020626327022910118	-0.04227599501609802	0.0034427691716700792	-0.038714755326509476
Dasypus nov 406700	0.2631576657295227	0.006211456842720509	-0.019215386360883713	0.13911330699920654	0.003363728988915682	0.010482529178261757	-0.05063524469733238	0.0034163391683250666	0.07835599035024643	-0.12005604803562164	8.788058767095208E-4	0.0798388421535492	-0.1479773372411728	-9.291478781960905E-4	0.047696322202682495	0.13585367798805237	-0.009525395929813385	0.007155003026127815	0.1379021555185318	0.018614182248711586	0.007644858676940203	-0.013817607425153255	-0.04973942041397095	0.04046798497438431	-0.015955792739987373	0.053677599877119064	0.04172233119606972	-0.1460985541343689	-0.0253974050283432	0.06811355799436569	-0.1462773233652115	0.026758836582303047	0.06620979309082031	0.24308019876480103	-0.012590451166033745	-0.022368740290403366	0.22658471763134003	-0.013341143727302551	-0.02205987647175789	0.06442007422447205	-0.05885634943842888	0.019536567851901054	0.0300669576972723	-0.07277251780033112	0.011744903400540352	-0.015828976407647133	-0.04351361095905304	0.005541170481592417	-0.03221653774380684
Dasypus nov 337563	0.2671439051628113	0.008134501054883003	-0.025701310485601425	0.12612824141979218	0.004053999204188585	0.017604529857635498	-0.045151762664318085	0.0025582266971468925	0.0736648365855217	-0.11669361591339111	0.001679175184108317	0.07858453691005707	-0.147776260972023	-1.0918123734882101E-4	0.03772043064236641	0.12570863962173462	-0.008072465658187866	0.01707668974995613	0.12614846229553223	0.01713445410132408	0.015547022223472595	-0.01830662228167057	-0.046812862157821655	0.04154198244214058	-0.026670929044485092	0.04687577113509178	0.04623435065150261	-0.14192017912864685	-0.029606610536575317	0.0641334280371666	-0.14238624274730682	0.02806626632809639	0.06508315354585648	0.24597479403018951	-0.01514370832592249	-0.028033193200826645	0.2275105118751526	-0.014525210484862328	-0.024486955255270004	0.0720757246017456	-0.0518333800137043	0.01852050982415676	0.02979859709739685	-0.07166214287281036	0.0111888712272048	-0.018015794456005096	-0.04140264913439751	0.0025956255849450827	-0.030547255650162697
Dasypus nov 32868	0.27043649554252625	0.006125264801084995	-0.02267610840499401	0.13680215179920197	0.003693526377901435	0.010474755428731441	-0.048200689256191254	2.556524705141783E-4	0.08433008193969727	-0.12212425470352173	-4.6085298527032137E-4	0.07859228551387787	-0.14568322896957397	-2.832248283084482E-4	0.04421628266572952	0.1368900090456009	-0.007924354635179043	0.009744253940880299	0.13454857468605042	0.01751912757754326	0.009345241822302341	-0.030976487323641777	-0.05509187653660774	0.03701448068022728	-0.031597062945365906	0.057306479662656784	0.036527298390865326	-0.14876222610473633	-0.029242675751447678	0.06310372799634933	-0.14901994168758392	0.02797217294573784	0.06200592592358589	0.2475685030221939	-0.013579498045146465	-0.026119112968444824	0.23051469027996063	-0.01442287303507328	-0.02395532839000225	0.06964471936225891	-0.053323403000831604	0.0210446547716856	0.021298835054039955	-0.07252892851829529	0.014153709635138512	-0.019362065941095352	-0.042512811720371246	0.005362420342862606	-0.03445587679743767
Dasypus nov 31693	0.2672536373138428	0.007090491242706776	-0.024325130507349968	0.1311047077178955	0.00334444479085505	0.011410518549382687	-0.04208824411034584	-4.594805359374732E-4	0.07955381274223328	-0.12429959326982498	-9.531917748972774E-4	0.07060849666595459	-0.14765198528766632	-0.0015121701871976256	0.03566087409853935	0.12750977277755737	-0.010602256283164024	0.012002618052065372	0.12993592023849487	0.017611701041460037	0.009988943114876747	-0.029869135469198227	-0.05326420068740845	0.036751121282577515	-0.02841133251786232	0.05525882542133331	0.0380384735763073	-0.15114417672157288	-0.02931063435971737	0.05653626471757889	-0.15251359343528748	0.028743892908096313	0.05698758736252785	0.2421714812517166	-0.013222111389040947	-0.030075427144765854	0.22949226200580597	-0.013527512550354004	-0.028621964156627655	0.06933873891830444	-0.05389471352100372	0.022571183741092682	0.025938935577869415	-0.07304828613996506	0.014971673488616943	-0.01719747856259346	-0.04446899890899658	0.008853821083903313	-0.03743244335055351
Dasypus nov 32275	0.2682332992553711	0.006000244524329901	-0.025004226714372635	0.12175898253917694	0.0031160202343016863	0.015689702704548836	-0.04389990493655205	7.118483335943893E-5	0.07640833407640457	-0.12204024195671082	-0.0013385816710069776	0.07638785243034363	-0.15152917802333832	3.017393173649907E-4	0.04399266466498375	0.12360982596874237	-0.010860679671168327	0.011904798448085785	0.1187705472111702	0.017253682017326355	0.014739236794412136	-0.024901172146201134	-0.050099220126867294	0.038446348160505295	-0.02897665835916996	0.0524652935564518	0.03630746155977249	-0.14812996983528137	-0.026841938495635986	0.06580960750579834	-0.14992742240428925	0.02468533255159855	0.06582296639680862	0.25089848041534424	-0.011775081045925617	-0.026356864720582962	0.23297715187072754	-0.01244430523365736	-0.023837054148316383	0.06351224333047867	-0.054521940648555756	0.02012980729341507	0.023955464363098145	-0.0726015567779541	0.015501844696700573	-0.015637462958693504	-0.04489655792713165	0.0069546205922961235	-0.03397996351122856
Dasypus nov 32261	0.27049508690834045	0.005962033290416002	-0.02823261357843876	0.13263070583343506	0.0038291476666927338	0.014857173897325993	-0.05350019410252571	0.0032983338460326195	0.07590404897928238	-0.12135137617588043	-5.40914770681411E-4	0.07470738887786865	-0.14908425509929657	-0.0023169959895312786	0.04108972102403641	0.13525667786598206	-0.010598993860185146	0.009873638860881329	0.1357135772705078	0.018414802849292755	0.009273810312151909	-0.025280965492129326	-0.04994324967265129	0.04469609633088112	-0.02676275558769703	0.05184996500611305	0.04468594864010811	-0.15054962038993835	-0.025929298251867294	0.05936577543616295	-0.1498674899339676	0.024096379056572914	0.06002030894160271	0.2519882917404175	-0.014011065475642681	-0.02952510304749012	0.22775837779045105	-0.01266723033040762	-0.02628376893699169	0.06830159574747086	-0.05086492747068405	0.016827955842018127	0.028448229655623436	-0.07280623912811279	0.012152240611612797	-0.016394466161727905	-0.04245005548000336	0.011446324177086353	-0.032817207276821136
Dasypus nov 31996	0.27039045095443726	0.004098334815353155	-0.027136964723467827	0.1363379806280136	0.0032208245247602463	0.008385840803384781	-0.05376274883747101	0.0019559699576348066	0.08214130252599716	-0.12731532752513885	-8.523503202013671E-4	0.0742376521229744	-0.14993198215961456	-0.00265624956227839	0.03810359165072441	0.13415788114070892	-0.01010865904390812	0.007224726490676403	0.1372939497232437	0.014770422130823135	0.006222753319889307	-0.029014697298407555	-0.049717023968696594	0.04086773097515106	-0.03635649383068085	0.05112119019031525	0.046354420483112335	-0.15254314243793488	-0.026668166741728783	0.057677656412124634	-0.15508852899074554	0.025375569239258766	0.05594350025057793	0.25003719329833984	-0.01412755623459816	-0.02951742149889469	0.23426677286624908	-0.014109086245298386	-0.02719256281852722	0.062290482223033905	-0.05077262967824936	0.024356510490179062	0.019242506474256516	-0.07196691632270813	0.018658878281712532	-0.018816836178302765	-0.04074903205037117	0.007652006112039089	-0.026658952236175537
Dasypus nov 1-2-1-34	0.26557525992393494	0.0061461362056434155	-0.015706492587924004	0.1310659646987915	0.004133190959692001	0.013753303326666355	-0.0409417599439621	0.001844190526753664	0.07903216034173965	-0.11355633288621902	-0.001560610719025135	0.08379341661930084	-0.15234851837158203	4.718418640550226E-4	0.04788419231772423	0.12727752327919006	-0.0056798565201461315	0.01383616030216217	0.12883228063583374	0.013535230420529842	0.013520512729883194	-0.012597558088600636	-0.04655089229345322	0.03985092043876648	-0.018689503893256187	0.0486290268599987	0.0399821475148201	-0.14716358482837677	-0.03122597187757492	0.07044293731451035	-0.14926229417324066	0.02744782343506813	0.07042155414819717	0.24438361823558807	-0.012833265587687492	-0.020339660346508026	0.22558006644248962	-0.012666289694607258	-0.01786538027226925	0.07038217782974243	-0.04941432178020477	0.016483847051858902	0.027153270319104195	-0.07049546390771866	0.010219826363027096	-0.015805937349796295	-0.03950891271233559	-0.0022576525807380676	-0.030847782269120216
Dasypus nov 3-7-7-150	0.2649514973163605	0.006061882711946964	-0.023483727127313614	0.1311701387166977	0.0057528018951416016	0.012922232039272785	-0.04620807245373726	0.0030613222625106573	0.0813603475689888	-0.13031332194805145	1.5158897440414876E-4	0.08285471796989441	-0.15827906131744385	-0.00170318060554564	0.04228455200791359	0.1279977560043335	-0.006117525044828653	0.011780673637986183	0.12731894850730896	0.01680135354399681	0.012007457204163074	-0.009581692516803741	-0.05084976926445961	0.040345560759305954	-0.01027317438274622	0.053626783192157745	0.04226646199822426	-0.1556309312582016	-0.02989158034324646	0.06438594311475754	-0.15740671753883362	0.028784794732928276	0.0644383430480957	0.24467287957668304	-0.013653655536472797	-0.024608097970485687	0.22179751098155975	-0.012433827854692936	-0.020334871485829353	0.06732647120952606	-0.05354905128479004	0.01876028999686241	0.031363848596811295	-0.07078457623720169	0.011924239806830883	-0.013641794212162495	-0.041235871613025665	7.020738557912409E-4	-0.028527094051241875
Dasypus nov 1-6-6-85	0.26837795972824097	0.003637629793956876	-0.0231622327119112	0.13864772021770477	0.0022694615181535482	0.012056107632815838	-0.047784723341464996	0.0013776150299236178	0.0747264102101326	-0.11797862499952316	4.3406005715951324E-4	0.07855851203203201	-0.14959751069545746	-0.0018560170428827405	0.04159563407301903	0.13216659426689148	-0.009817657992243767	0.012730254791676998	0.13288918137550354	0.017337435856461525	0.012503317557275295	-0.01674213632941246	-0.04598532244563103	0.034830499440431595	-0.018587201833724976	0.04949307441711426	0.0353485643863678	-0.1438063681125641	-0.024442661553621292	0.06515009701251984	-0.14589504897594452	0.02452309988439083	0.06339063495397568	0.2484300285577774	-0.014691965654492378	-0.027176938951015472	0.23109549283981323	-0.015312500298023224	-0.025007575750350952	0.07273636013269424	-0.046679556369781494	0.013798199594020844	0.024558378383517265	-0.06801144778728485	0.007890691980719566	-0.01586303487420082	-0.04001498967409134	0.0029339920729398727	-0.031083261594176292
Dasypus nov 82-9-30-31	0.26886552572250366	0.00797357875853777	-0.02456166408956051	0.13685736060142517	0.003763776971027255	0.010938797146081924	-0.04839916527271271	0.001950503676198423	0.0798388123512268	-0.1281818151473999	1.0747319902293384E-4	0.07997313141822815	-0.15306861698627472	0.0017943071434274316	0.04643445089459419	0.13443052768707275	-0.006956490688025951	0.01107968483120203	0.13442468643188477	0.01564748026430607	0.010320080444216728	-0.014736025594174862	-0.04822791740298271	0.04396433010697365	-0.012675784528255463	0.05021372437477112	0.044373929500579834	-0.15485310554504395	-0.028441166505217552	0.06281725317239761	-0.15373985469341278	0.028094865381717682	0.06295431405305862	0.2513359487056732	-0.011195254512131214	-0.02613922581076622	0.22118450701236725	-0.010807410813868046	-0.02048090472817421	0.060924332588911057	-0.05937802419066429	0.0155808599665761	0.027052251622080803	-0.0755665972828865	0.010621209628880024	-0.016098827123641968	-0.040317077189683914	0.0034374298993498087	-0.02874242141842842
Dasypus nov 3-7-7-146	0.2724837362766266	0.006902486085891724	-0.026242125779390335	0.12902462482452393	0.002881732303649187	0.01611955650150776	-0.04453470557928085	0.002324239583685994	0.07672015577554703	-0.11431146413087845	1.5817920211702585E-4	0.07935711741447449	-0.15305721759796143	-0.002346907975152135	0.045114267617464066	0.1279997080564499	-0.00846816971898079	0.016059789806604385	0.12735888361930847	0.01530787069350481	0.015627281740307808	-0.010330542922019958	-0.047827012836933136	0.037979718297719955	-0.011732232756912708	0.0524403341114521	0.038518864661455154	-0.14093364775180817	-0.024317752569913864	0.06556078791618347	-0.14380593597888947	0.02385699190199375	0.0668545514345169	0.25245726108551025	-0.013392738997936249	-0.02511637844145298	0.2274647057056427	-0.012280866503715515	-0.020453670993447304	0.06968994438648224	-0.04987707361578941	0.020436210557818413	0.027425117790699005	-0.06994187086820602	0.007078390568494797	-0.018578138202428818	-0.03749706223607063	-7.613577181473374E-4	-0.03176995366811752
Dasypus nov 3-9-4-102	0.2690424919128418	0.007911115884780884	-0.024233218282461166	0.1349182426929474	0.004342098254710436	0.01391228660941124	-0.05322409048676491	0.0015233956510201097	0.0794130489230156	-0.12096625566482544	-3.064711927436292E-4	0.0790400505065918	-0.1506205052137375	-3.823988081421703E-4	0.04852466285228729	0.13050836324691772	-0.010810846462845802	0.013701691292226315	0.13058927655220032	0.018624862655997276	0.013202610425651073	-0.01515272632241249	-0.048593442887067795	0.042739227414131165	-0.012103733606636524	0.05094854533672333	0.041299499571323395	-0.14743120968341827	-0.027086878195405006	0.061752673238515854	-0.14655046164989471	0.025598499923944473	0.06382576376199722	0.24608950316905975	-0.01237623393535614	-0.02664685621857643	0.23286627233028412	-0.012044074013829231	-0.021813951432704926	0.061764974147081375	-0.05278736352920532	0.020907780155539513	0.031082406640052795	-0.06869977712631226	0.012965253554284573	-0.01508582103997469	-0.04218215122818947	-2.0381747162900865E-4	-0.02963058091700077
Dasypus nov 1-6-6-84	0.2631387710571289	0.007866398431360722	-0.02305331639945507	0.13176554441452026	0.0038013814482837915	0.015072587877511978	-0.04924242943525314	0.0014881222741678357	0.08070633560419083	-0.1259118914604187	-2.869002055376768E-4	0.07915103435516357	-0.15672795474529266	-0.0015360740944743156	0.041548602283000946	0.13188502192497253	-0.013996491208672523	0.011412368156015873	0.1328706592321396	0.018538588657975197	0.012103457003831863	-0.011794697493314743	-0.05046110600233078	0.038452789187431335	-0.01379704475402832	0.052134204655885696	0.03827722743153572	-0.15288330614566803	-0.03155991807579994	0.064459428191185	-0.15415900945663452	0.029641617089509964	0.06384912878274918	0.2450665831565857	-0.012809524312615395	-0.027446789667010307	0.23179568350315094	-0.013192972168326378	-0.023552067577838898	0.06825558096170425	-0.051041409373283386	0.020701264962553978	0.024810917675495148	-0.07269462198019028	0.01091700978577137	-0.015829291194677353	-0.04269479215145111	0.0021861502900719643	-0.03069467656314373
Dasypus nov 5-7-5-22	0.27888742089271545	0.005929751321673393	-0.02361513487994671	0.12877146899700165	0.0028909628745168447	0.014142202213406563	-0.05366182327270508	8.025005226954818E-4	0.0737329050898552	-0.11434955149888992	-1.2258368951734155E-4	0.07633534073829651	-0.13825906813144684	-0.0011634116526693106	0.03772113099694252	0.1210751011967659	-0.00822612177580595	0.016578370705246925	0.12150421738624573	0.01570267602801323	0.017019180580973625	-0.02663193643093109	-0.048620712012052536	0.040801744908094406	-0.02898627705872059	0.05261097475886345	0.035705167800188065	-0.13882242143154144	-0.029222914949059486	0.06609488278627396	-0.1423863023519516	0.025833502411842346	0.06459756940603256	0.2584015429019928	-0.014022770337760448	-0.031580280512571335	0.24023540318012238	-0.013793612830340862	-0.02974267490208149	0.05494039133191109	-0.06359939277172089	0.017322992905974388	0.022323010489344597	-0.0719827339053154	0.015738535672426224	-0.02154785394668579	-0.04376257210969925	0.008563840761780739	-0.03778457269072533
Dasypus nov 28-10-11-54	0.2757727801799774	0.003914543893188238	-0.021538300439715385	0.1252990961074829	0.004233755636960268	0.018845893442630768	-0.04835556447505951	7.57597095798701E-4	0.07924633473157883	-0.11650295555591583	-0.001042848569341004	0.07897451519966125	-0.14907222986221313	-0.0011243298649787903	0.03815939649939537	0.1294880360364914	-0.007599782198667526	0.0153909707441926	0.12893210351467133	0.01625027507543564	0.015286719426512718	-0.015384958125650883	-0.046663522720336914	0.04090885818004608	-0.01848285272717476	0.050751201808452606	0.04009803757071495	-0.14446115493774414	-0.028778012841939926	0.06532587856054306	-0.14555002748966217	0.024277547374367714	0.06522323191165924	0.2541062533855438	-0.014848962426185608	-0.024294620379805565	0.2306196689605713	-0.012659845873713493	-0.019604189321398735	0.06986311823129654	-0.05331822857260704	0.012596098706126213	0.02365339919924736	-0.0718652606010437	0.011186746880412102	-0.01692890003323555	-0.03927132859826088	0.004201563540846109	-0.03330768644809723
Dasypus nov 11-10-27-3	0.2670556306838989	0.006476632319390774	-0.02041945978999138	0.14156192541122437	0.005538457538932562	0.010699544101953506	-0.043692030012607574	4.651642811950296E-4	0.0738234668970108	-0.11938180774450302	-9.84081532806158E-4	0.0770818218588829	-0.1524084061384201	-0.0016328984638676047	0.03386537730693817	0.13318800926208496	-0.005295321810990572	0.012888552621006966	0.13163168728351593	0.015556962229311466	0.012864612974226475	-0.015409337356686592	-0.04788680374622345	0.03888442739844322	-0.01693410612642765	0.050114262849092484	0.04050714522600174	-0.1465529054403305	-0.024411847814917564	0.062159158289432526	-0.14743001759052277	0.020429927855730057	0.06317780911922455	0.24573026597499847	-0.013143768534064293	-0.02539774961769581	0.2262534499168396	-0.014874222688376904	-0.022747531533241272	0.06571132689714432	-0.05189943313598633	0.02005845494568348	0.025813832879066467	-0.0692724660038948	0.017020702362060547	-0.017183763906359673	-0.03910486027598381	0.004350040107965469	-0.029229676350951195
Dasypus nov 84-357	0.2684986889362335	0.00996183231472969	-0.023571286350488663	0.137503519654274	0.0047554997727274895	0.009117324836552143	-0.050287336111068726	0.0017560087144374847	0.07999511063098907	-0.12065418809652328	-3.308046507299878E-5	0.07744397968053818	-0.15151818096637726	-0.001321646268479526	0.03960128501057625	0.12946753203868866	-0.0058776261284947395	0.011276069097220898	0.13032257556915283	0.016301698982715607	0.010087155736982822	-0.028839265927672386	-0.04921857640147209	0.0405447781085968	-0.030398566275835037	0.051055457442998886	0.0409233421087265	-0.14522899687290192	-0.026345662772655487	0.06513925641775131	-0.14568524062633514	0.022434983402490616	0.06701195240020752	0.24882706999778748	-0.01318181212991476	-0.025430258363485336	0.2328604757785797	-0.013475767336785793	-0.025217188522219658	0.07092005014419556	-0.04672253876924515	0.02139958180487156	0.029239997267723083	-0.06858864426612854	0.016694940626621246	-0.021404899656772614	-0.043298304080963135	0.002620187122374773	-0.035462308675050735
Dasypus nov 26-1-12-22	0.270295649766922	0.007047682534903288	-0.02077220007777214	0.13093501329421997	0.0055569070391356945	0.010888831689953804	-0.04340183734893799	0.001292771310545504	0.0767354890704155	-0.11769025027751923	-5.442569381557405E-4	0.07914651185274124	-0.14707741141319275	-0.001996041741222143	0.039882805198431015	0.1328154355287552	-0.007812902331352234	0.007605427876114845	0.13189110159873962	0.017580585554242134	0.007480625994503498	-0.024251723662018776	-0.04766354709863663	0.04533012956380844	-0.026371657848358154	0.050937846302986145	0.042696453630924225	-0.1432950496673584	-0.025233935564756393	0.0681658387184143	-0.14328017830848694	0.026372335851192474	0.06825577467679977	0.25107455253601074	-0.011342133395373821	-0.02401459403336048	0.22505193948745728	-0.008388858288526535	-0.020034346729516983	0.07021219283342361	-0.04936683923006058	0.017100423574447632	0.028285806998610497	-0.07071622461080551	0.01567353494465351	-0.019251808524131775	-0.04262124374508858	0.002316524041816592	-0.03591008856892586
Dasypus nov 65-5-18-2	0.27346163988113403	0.006560901645570993	-0.02522837184369564	0.13408295810222626	0.003791968571022153	0.011829650960862637	-0.04796736687421799	5.007483996450901E-4	0.07828792184591293	-0.11827897280454636	-0.0017874004552140832	0.07450210303068161	-0.15033875405788422	-0.0011462544789537787	0.03130593150854111	0.13514451682567596	-0.00587255647405982	0.011727629229426384	0.13464532792568207	0.014093599282205105	0.011370798572897911	-0.012123970314860344	-0.04628446698188782	0.036951348185539246	-0.015139169059693813	0.04823056235909462	0.040195710957050323	-0.14373096823692322	-0.02719259262084961	0.06540066003799438	-0.14533279836177826	0.0254125464707613	0.06529708951711655	0.2523473799228668	-0.011316982097923756	-0.024700719863176346	0.22594138979911804	-0.009699446149170399	-0.018060682341456413	0.07195184379816055	-0.05199914798140526	0.019096042960882187	0.0273661520332098	-0.06881146132946014	0.011298670433461666	-0.019285980612039566	-0.040352869778871536	0.0026378589682281017	-0.03196370601654053
Dasypus nov 28-10-11-53	0.2665478587150574	0.00774537306278944	-0.02155563235282898	0.14309577643871307	0.0031120351050049067	0.006702734157443047	-0.04784248024225235	9.363731951452792E-4	0.07525583356618881	-0.12632204592227936	-0.0010642680572345853	0.0792701244354248	-0.15026764571666718	-0.002433441113680601	0.03829334303736687	0.1391763985157013	-0.008235689252614975	0.007531637791544199	0.13554170727729797	0.016124742105603218	0.008118151687085629	-0.014597238041460514	-0.049469996243715286	0.04159174859523773	-0.01578466221690178	0.05266057327389717	0.040375396609306335	-0.1513175368309021	-0.027947263792157173	0.06083710864186287	-0.1507202684879303	0.027890050783753395	0.06251898407936096	0.24363753199577332	-0.010583536699414253	-0.026234326884150505	0.2203884720802307	-0.011509325355291367	-0.02022532746195793	0.06473688036203384	-0.05362120270729065	0.01596260443329811	0.024502592161297798	-0.07399369031190872	0.017080839723348618	-0.019178492948412895	-0.042057160288095474	0.0036517565604299307	-0.030617062002420425
Dasypus nov 3-9-4-101	0.26783236861228943	0.004421386402100325	-0.024325406178832054	0.14725475013256073	0.005345504265278578	0.009015039540827274	-0.050146929919719696	0.00229826127178967	0.08185066282749176	-0.1278013288974762	-0.0018257361371070147	0.07971654832363129	-0.1539282649755478	-0.0016021688934415579	0.034620460122823715	0.1401692032814026	-0.008657299913465977	0.0077837081626057625	0.1396408975124359	0.017318539321422577	0.00831902027130127	-0.007990236394107342	-0.05028189718723297	0.04065794125199318	-0.010529045015573502	0.0539066381752491	0.04101063683629036	-0.14716140925884247	-0.0313342846930027	0.05704187601804733	-0.15189343690872192	0.027175314724445343	0.061471760272979736	0.24552524089813232	-0.014158166013658047	-0.024894626811146736	0.22228291630744934	-0.010740554891526699	-0.017854152247309685	0.06337542086839676	-0.05553021654486656	0.016052670776844025	0.02258295565843582	-0.07192554324865341	0.013366512022912502	-0.012054563499987125	-0.04082130268216133	-0.0016610377933830023	-0.028184251859784126
Dasypus nov 82-7-26-12	0.2653965950012207	0.0065115345641970634	-0.025009388104081154	0.13686755299568176	0.0033262993674725294	0.015089784748852253	-0.04106535390019417	0.0011525084264576435	0.08231651782989502	-0.11597836017608643	-1.1908415763173252E-4	0.07497357577085495	-0.14907513558864594	-0.0011761171044781804	0.03796887397766113	0.13083906471729279	-0.01085479836910963	0.0157802551984787	0.1304832249879837	0.016487127169966698	0.016081444919109344	-0.018874919041991234	-0.050318676978349686	0.03743236884474754	-0.024166056886315346	0.05230323597788811	0.03827260434627533	-0.14036177098751068	-0.024315444752573967	0.06666070222854614	-0.14157716929912567	0.02325226552784443	0.06673499941825867	0.24597501754760742	-0.014459354802966118	-0.02955530770123005	0.22228431701660156	-0.014180473051965237	-0.023640969768166542	0.07592694461345673	-0.04944567009806633	0.02478066273033619	0.02981599234044552	-0.06942496448755264	0.018190976232290268	-0.018219951540231705	-0.04270901158452034	0.004262965172529221	-0.0332588255405426
Dasypus nov 82-9-30-32	0.26869311928749084	0.007232325151562691	-0.019093723967671394	0.14112389087677002	0.0022061418276280165	0.011209129355847836	-0.04893065243959427	6.313079502433538E-4	0.0777212381362915	-0.1184043362736702	-0.002812613733112812	0.08186763525009155	-0.14740441739559174	-0.0013575900811702013	0.036577530205249786	0.13710571825504303	-0.009361585602164268	0.010306328535079956	0.13622711598873138	0.016115011647343636	0.01076821330934763	-0.01448025181889534	-0.0459146723151207	0.04186408594250679	-0.013197743333876133	0.04861604794859886	0.04342063516378403	-0.1424764096736908	-0.028508421033620834	0.06938114762306213	-0.14340180158615112	0.024365564808249474	0.07060263305902481	0.2507643401622772	-0.012320066802203655	-0.022254329174757004	0.22638605535030365	-0.012314918451011181	-0.01806846633553505	0.06822642683982849	-0.04922600835561752	0.01682705245912075	0.022370310500264168	-0.07336749881505966	0.010910158045589924	-0.018253689631819725	-0.04089305177330971	8.121710270643234E-4	-0.03155706077814102
Dasypus nov 93-1-1-17	0.2741701006889343	0.007732021622359753	-0.02463667280972004	0.12819305062294006	0.004741263575851917	0.013864990323781967	-0.047630324959754944	2.388771972618997E-4	0.0776200070977211	-0.12494747340679169	-2.497666282579303E-4	0.07887329906225204	-0.14851629734039307	-5.44099835678935E-4	0.03425829857587814	0.12406743317842484	-0.005184562411159277	0.014401442371308804	0.12465853244066238	0.013327683322131634	0.014683372341096401	-0.014436635188758373	-0.050719816237688065	0.03891291841864586	-0.012416442856192589	0.05316556617617607	0.03759688138961792	-0.14924976229667664	-0.02568710967898369	0.06576687097549438	-0.15141403675079346	0.025214875116944313	0.0657554492354393	0.2529523968696594	-0.011526192538440228	-0.02731289342045784	0.22799117863178253	-0.008687335066497326	-0.02073219232261181	0.06598369032144547	-0.053677998483181	0.01875750906765461	0.021146679297089577	-0.06977766752243042	0.013205625116825104	-0.017553143203258514	-0.04132111743092537	-2.411812893114984E-4	-0.03298758342862129
Dasypus nov 98-3-2-153	0.26998451352119446	0.007944446057081223	-0.03268531337380409	0.12563534080982208	0.004096558783203363	0.019003896042704582	-0.056444551795721054	0.0014739707112312317	0.07813140004873276	-0.11771664768457413	-6.055978592485189E-4	0.0729266032576561	-0.15132363140583038	-8.358213817700744E-4	0.034196704626083374	0.12487152963876724	-0.009813908487558365	0.017523039132356644	0.12434914708137512	0.016818657517433167	0.017291896045207977	-0.025067677721381187	-0.0500563345849514	0.03571038693189621	-0.028932591900229454	0.0511462576687336	0.03983008861541748	-0.14594431221485138	-0.029671449214220047	0.06042962893843651	-0.14601926505565643	0.027651198208332062	0.06102283298969269	0.2507305145263672	-0.012743397615849972	-0.03148553892970085	0.2279071807861328	-0.012615831568837166	-0.028688356280326843	0.06476486474275589	-0.05573497340083122	0.02458970807492733	0.027012579143047333	-0.07329946756362915	0.01849328726530075	-0.018313927575945854	-0.04378126189112663	0.0031602783128619194	-0.030544249340891838
Dasypus nov 14-4-25-86	0.26706284284591675	0.00803330633789301	-0.024200022220611572	0.12302044779062271	0.004713147412985563	0.011248398572206497	-0.04445371776819229	6.67715969029814E-4	0.07744386792182922	-0.1251915842294693	2.99550942145288E-4	0.07991857081651688	-0.15616342425346375	4.874213191214949E-4	0.04314500838518143	0.12730900943279266	-0.006612589117139578	0.008537792600691319	0.12632489204406738	0.017114633694291115	0.008074085228145123	-0.012200882658362389	-0.04761017858982086	0.04253683239221573	-0.008766639046370983	0.05092484503984451	0.04047572612762451	-0.1551280915737152	-0.02625606209039688	0.06555802375078201	-0.15587469935417175	0.02545241452753544	0.06724969297647476	0.2488948106765747	-0.009569760411977768	-0.02656635269522667	0.22904247045516968	-0.007212168071419001	-0.021868303418159485	0.05563352629542351	-0.056808240711688995	0.019236978143453598	0.022329341620206833	-0.07311586290597916	0.01446192804723978	-0.026737339794635773	-0.035439033061265945	-0.0028537071775645018	-0.029209977015852928
Dasypus nov 98-10-3-23	0.2673483192920685	0.006894231773912907	-0.02524201199412346	0.12556977570056915	0.003921232186257839	0.014280515722930431	-0.05247253552079201	0.001077218446880579	0.08204732835292816	-0.12359470129013062	0.0013646585866808891	0.07690614461898804	-0.14719215035438538	-6.61904807202518E-4	0.036077726632356644	0.1209576204419136	-0.008895565755665302	0.013695836067199707	0.12039739638566971	0.016379065811634064	0.013951538130640984	-0.012524457648396492	-0.054187703877687454	0.04166015237569809	-0.016036400571465492	0.055830471217632294	0.04302429407835007	-0.14813898503780365	-0.025051860138773918	0.059901654720306396	-0.14836405217647552	0.025175366550683975	0.06176266446709633	0.24817146360874176	-0.01295746210962534	-0.02751772664487362	0.2260964959859848	-0.011640572920441628	-0.02389930561184883	0.06833943724632263	-0.058872468769550323	0.017536303028464317	0.023901697248220444	-0.07786467671394348	0.021337414160370827	-0.015447575598955154	-0.047661177814006805	0.013337445445358753	-0.03104586899280548
Dasypus nov 521183	0.26640263199806213	0.006786651443690062	-0.023260507732629776	0.1377612203359604	0.0031896578148007393	0.003078435081988573	-0.051290113478899	0.0016906438395380974	0.079365573823452	-0.126159206032753	6.742471305187792E-5	0.07634741812944412	-0.15031999349594116	-7.204315043054521E-4	0.046205539256334305	0.1393147110939026	-0.007706694304943085	3.0899301054887474E-4	0.13878978788852692	0.016318511217832565	1.228934561368078E-4	-0.02725445292890072	-0.05052914097905159	0.03870536386966705	-0.030544614419341087	0.05171545222401619	0.03825059533119202	-0.1522902548313141	-0.026776304468512535	0.06258541345596313	-0.15596500039100647	0.026257827877998352	0.061790093779563904	0.25122496485710144	-0.010134018957614899	-0.025942008942365646	0.2255929410457611	-0.011217858642339706	-0.023770419880747795	0.06371298432350159	-0.04797616973519325	0.020658448338508606	0.02474728599190712	-0.06751541793346405	0.018710197880864143	-0.020725494250655174	-0.04164430499076843	0.010100110433995724	-0.03551296144723892
Dasypus nov 26-1-12-21	0.2596818506717682	0.006927958223968744	-0.02387983724474907	0.14938290417194366	0.004104608204215765	0.006875998806208372	-0.049889180809259415	0.0019864304922521114	0.08172442764043808	-0.12732093036174774	-5.801497027277946E-4	0.07614068686962128	-0.15740244090557098	-6.451375083997846E-4	0.03469209745526314	0.13608069717884064	-0.01012660562992096	0.008576519787311554	0.1372196525335312	0.015594171360135078	0.009529069066047668	-0.010283121839165688	-0.04673222079873085	0.04344326630234718	-0.016087794676423073	0.050721440464258194	0.043439704924821854	-0.1525319665670395	-0.03077048994600773	0.05814602971076965	-0.1549530327320099	0.02670162171125412	0.059020593762397766	0.23948578536510468	-0.013672687113285065	-0.025863241404294968	0.22457359731197357	-0.012039008550345898	-0.022073566913604736	0.07758302986621857	-0.04795309901237488	0.0178415235131979	0.029150888323783875	-0.0718490406870842	0.011421364732086658	-0.013052078895270824	-0.040424421429634094	0.008065057918429375	-0.032469745725393295
Dasypus nov 5-7-5-21	0.2818385064601898	0.008427540771663189	-0.01804613508284092	0.1300753951072693	0.00485496548935771	0.013281567953526974	-0.05248250067234039	3.271130262874067E-4	0.0735846757888794	-0.11359674483537674	0.0013587037101387978	0.07863418757915497	-0.14039553701877594	3.520545142237097E-4	0.041894614696502686	0.13055500388145447	-0.0080671776086092	0.010379045270383358	0.12921655178070068	0.017478719353675842	0.009725571610033512	-0.03185874968767166	-0.04997679218649864	0.03783215954899788	-0.03277809917926788	0.05114424228668213	0.036362819373607635	-0.14047181606292725	-0.024445464834570885	0.06643819063901901	-0.1391148716211319	0.026080546900629997	0.06729273498058319	0.25896766781806946	-0.01157661434262991	-0.023990506306290627	0.23436979949474335	-0.011636646464467049	-0.02376752533018589	0.06116212531924248	-0.05532826855778694	0.014554985798895359	0.023797713220119476	-0.07193031162023544	0.013790984638035297	-0.02012057602405548	-0.04523123800754547	0.008769858628511429	-0.03506128489971161
Dasypus nov 98-10-3-22	0.2662736475467682	0.00941427145153284	-0.02784738689661026	0.12979412078857422	0.005930727813392878	0.013002696447074413	-0.05092298984527588	0.002007292350754142	0.07819948345422745	-0.12065333873033524	4.749870568048209E-4	0.08241910487413406	-0.1512315422296524	-0.0022111826110631227	0.0380156934261322	0.12901394069194794	-0.007515191566199064	0.01135089062154293	0.12840603291988373	0.01750987209379673	0.011330018751323223	-0.01949481852352619	-0.052549686282873154	0.04080338403582573	-0.022800887003540993	0.05396156758069992	0.03733014315366745	-0.14852041006088257	-0.025904927402734756	0.06543101370334625	-0.14903464913368225	0.025071023032069206	0.06676223129034042	0.24778221547603607	-0.011025979183614254	-0.02800850197672844	0.22996486723423004	-0.010835492052137852	-0.024089835584163666	0.057992853224277496	-0.0630703717470169	0.01277493592351675	0.020132092759013176	-0.07621493935585022	0.016091972589492798	-0.0157081987708807	-0.04541657492518425	2.01485090656206E-5	-0.03196296468377113
Dasypus hyb 205706	0.25099512934684753	0.006079991348087788	-0.015267278999090195	0.13398995995521545	0.003994971048086882	0.013461556285619736	-0.04469534754753113	0.0013497181935235858	0.08286304771900177	-0.12582804262638092	-6.037806742824614E-4	0.08819354325532913	-0.1569971740245819	-0.002049738774076104	0.0611119344830513	0.13585306704044342	-0.010682442225515842	0.01110000815242529	0.13391321897506714	0.019239911809563637	0.010285836644470692	0.003976156003773212	-0.04995674267411232	0.03721919283270836	0.002772158943116665	0.05324278771877289	0.037708401679992676	-0.14982371032238007	-0.030628498643636703	0.06862130761146545	-0.14970874786376953	0.030834335833787918	0.06735691428184509	0.23292720317840576	-0.01180647686123848	-0.01903737150132656	0.22004257142543793	-0.01179505791515112	-0.015123062767088413	0.06872138381004333	-0.05313095077872276	0.01480860635638237	0.03347497805953026	-0.0663263276219368	0.007969788275659084	-0.005977422930300236	-0.04064695164561272	-0.0028296879027038813	-0.02404642663896084
Dasypus hyb 205721	0.25183820724487305	0.006322462111711502	-0.020106859505176544	0.13970161974430084	0.003322969889268279	0.013136221095919609	-0.045556169003248215	4.414670402184129E-4	0.07662960886955261	-0.12294530868530273	-3.8781078183092177E-4	0.08463304489850998	-0.15820255875587463	-0.001778208650648594	0.06025504693388939	0.1258966326713562	-0.013607160188257694	0.015556177124381065	0.12687918543815613	0.019994137808680534	0.01545899547636509	0.0011144235031679273	-0.0525081530213356	0.033433325588703156	-8.539133705198765E-4	0.05566246062517166	0.03433402627706528	-0.1525348424911499	-0.02339540794491768	0.06955406814813614	-0.15401488542556763	0.02319541573524475	0.067094586789608	0.2385360449552536	-0.011525729671120644	-0.021199656650424004	0.21537934243679047	-0.009937443770468235	-0.014115950092673302	0.06982717663049698	-0.053922541439533234	0.017845146358013153	0.030711201950907707	-0.06980858743190765	0.006643411237746477	-0.00800936110317707	-0.04303732514381409	-8.12139711342752E-4	-0.030457939952611923
Dasypus hyb 205693	0.2566443383693695	0.0066148750483989716	-0.025330422446131706	0.1381794810295105	0.0019801463931798935	0.015142048709094524	-0.04682695120573044	3.177518374286592E-4	0.08322612196207047	-0.12443529069423676	5.082524148747325E-4	0.08450043201446533	-0.1624690741300583	-0.0012536883587017655	0.05136975273489952	0.13933968544006348	-0.012228742241859436	0.012321826070547104	0.14050745964050293	0.015975244343280792	0.013860364444553852	-0.0011815686011686921	-0.054181020706892014	0.03769953176379204	-0.002877145539969206	0.0562090240418911	0.03686010092496872	-0.14884038269519806	-0.030898166820406914	0.06861446797847748	-0.14904572069644928	0.029501495882868767	0.06630364060401917	0.23629023134708405	-0.01023745909333229	-0.024083713069558144	0.21919551491737366	-0.01106926891952753	-0.018633723258972168	0.06258206814527512	-0.05480442941188812	0.010139971040189266	0.03129246458411217	-0.06725131720304489	0.0031457983423024416	-0.010197024792432785	-0.039784643799066544	-0.0014085600851103663	-0.02626948617398739
Dasypus hyb 096511	0.26136595010757446	0.0026805486995726824	-0.028446171432733536	0.1381792426109314	0.0061693876050412655	0.016740361228585243	-0.05037436634302139	0.0018916430417448282	0.07975658029317856	-0.13149279356002808	4.5401178067550063E-4	0.0799475610256195	-0.16125553846359253	-0.0018819579854607582	0.04560253024101257	0.13119134306907654	-0.011391328647732735	0.013657796196639538	0.13041692972183228	0.021978138014674187	0.013647324405610561	0.0031246927101165056	-0.05126281455159187	0.03662542998790741	0.001165637280791998	0.05609457194805145	0.03751981258392334	-0.1533323973417282	-0.031345151364803314	0.06415791809558868	-0.1549501121044159	0.02614251710474491	0.06322509795427322	0.23574712872505188	-0.014883613213896751	-0.02417302131652832	0.21917365491390228	-0.01500083040446043	-0.019561732187867165	0.06702901422977448	-0.048395052552223206	0.017626196146011353	0.035815056413412094	-0.06504183262586594	0.007441198453307152	-0.004116845317184925	-0.039059486240148544	4.6076427679508924E-4	-0.022147759795188904
Dasypus sept 86-10-4-16	0.2572961151599884	0.003091555554419756	-0.023071352392435074	0.12809164822101593	0.006342803128063679	0.01745334453880787	-0.045199450105428696	0.0012541506439447403	0.08014792948961258	-0.1334342062473297	2.7010662597604096E-4	0.0841209813952446	-0.16269496083259583	-5.945770535618067E-4	0.031318213790655136	0.12016816437244415	-0.010526885278522968	0.018606791272759438	0.11913517862558365	0.019038014113903046	0.01928277686238289	0.0018010629573836923	-0.04762037470936775	0.03547515347599983	-8.011732716113329E-4	0.0520416721701622	0.03602398931980133	-0.15686869621276855	-0.030198920518159866	0.06488465517759323	-0.15740737318992615	0.029104892164468765	0.060996685177087784	0.2404497116804123	-0.013755136169493198	-0.026213068515062332	0.22353120148181915	-0.013508874922990799	-0.019764354452490807	0.06656239181756973	-0.05146874487400055	0.01784607768058777	0.032608043402433395	-0.06612782925367355	0.005341816693544388	-0.010174639523029327	-0.03851661831140518	2.4558888981118798E-5	-0.02257782220840454
Dasypus sept 3-7-7-152	0.2555987536907196	0.008607935160398483	-0.022452646866440773	0.12777669727802277	0.006788852624595165	0.019302422180771828	-0.04094523563981056	0.002037631580606103	0.08105611801147461	-0.1342092752456665	0.0026363239157944918	0.08809410780668259	-0.16529858112335205	0.0013029433321207762	0.045393895357847214	0.13373175263404846	-0.007369279395788908	0.01595498062670231	0.1319146603345871	0.01782354526221752	0.01548816543072462	0.010172173380851746	-0.0520387664437294	0.033697403967380524	0.007191906683146954	0.058282092213630676	0.029462654143571854	-0.15178173780441284	-0.03289668262004852	0.07136891782283783	-0.15162397921085358	0.03323801979422569	0.07242681086063385	0.2392539083957672	-0.0077924276702106	-0.021052401512861252	0.21677418053150177	-0.010414321906864643	-0.015954263508319855	0.0687469094991684	-0.05394796282052994	0.018836798146367073	0.03957159072160721	-0.0672890916466713	0.0030975728295743465	0.008547140285372734	-0.048470765352249146	-0.00391736626625061	-0.02285623736679554
Dasypus pil 19240	0.28969502449035645	0.007080141454935074	-0.03451469540596008	0.1360916793346405	0.0018397895619273186	0.005855733994394541	-0.060976218432188034	6.792002823203802E-4	0.06570613384246826	-0.11935631185770035	-4.901941283605993E-4	0.07062270492315292	-0.13828612864017487	-0.0016112176235765219	0.04081999883055687	0.13327351212501526	-0.006726804189383984	0.0045968652702867985	0.13317236304283142	0.011687925085425377	0.00507483072578907	-0.02111094258725643	-0.042358286678791046	0.036800216883420944	-0.02317168563604355	0.045756321400403976	0.036641523241996765	-0.13521544635295868	-0.024530749768018723	0.059178534895181656	-0.13556784391403198	0.021718068048357964	0.05946917086839676	0.2765405476093292	-0.007799897808581591	-0.03836952522397041	0.24756024777889252	-0.007072934880852699	-0.032591238617897034	0.04982129856944084	-0.04348326846957207	0.014991141855716705	0.00842729676514864	-0.0579625703394413	0.017812734469771385	-0.026174325495958328	-0.03937717527151108	0.005328472703695297	-0.03786129131913185
Dasypus pil 94-10-1-13	0.2810162305831909	0.007795536890625954	-0.03893040120601654	0.13526742160320282	0.0051164785400033	0.007750893011689186	-0.05412872135639191	2.528119075577706E-4	0.06675450503826141	-0.12288635224103928	-0.0022866358049213886	0.07138394564390182	-0.14702904224395752	-0.0026135973166674376	0.026099031791090965	0.13576802611351013	-0.0015140778850764036	0.005957331042736769	0.13554546236991882	0.009394784457981586	0.007096427492797375	-0.019695360213518143	-0.04386730492115021	0.036026544868946075	-0.019834430888295174	0.0470111183822155	0.03934352472424507	-0.14110474288463593	-0.026049485430121422	0.0584920234978199	-0.14219075441360474	0.023466968908905983	0.05660665035247803	0.26493850350379944	-0.00846362765878439	-0.0395384281873703	0.24575486779212952	-0.007702403236180544	-0.03424280136823654	0.06384647637605667	-0.034712690860033035	0.01886422000825405	0.012603907845914364	-0.057293061167001724	0.016104254871606827	-0.02240605652332306	-0.0385676734149456	0.0034574023447930813	-0.03570621460676193
[truncated: 167 more columns]
