# Supplementary material for: Beyond the carapace: skull shape variation and morphological systematics of long-nosed armadillos (genus Dasypus)
Source: PeerJ. 2017 Aug 15;5:e3650. doi: 10.7717/peerj.3650 (PMC5562145; doi:10.7717/peerj.3650)
Supplement: Supplemental Information 13 — Procrustres coordinates of mandibles used in the intraspecific comparisons (Dasypus novemcinctus). [file peerj-05-3650-s013.xlsx]

## Sheet: Feuil1
.	1	1	1	2	2	2	3	3	3	4	4	4	5	5	5	6	6	6	7	7	7	8	8	8	9	9	9	10	10	10	genus	species	sex	distribution	Log(centroid size)	centroid size
Dasypus nov 32356	0.6770111918449402	0.0076719485223293304	-0.10339879989624023	0.4314478635787964	0.015273740515112877	-0.0881616398692131	0.14635063707828522	0.014034268446266651	-0.08919581025838852	-0.1681147962808609	-9.25669854041189E-4	0.18167570233345032	-0.14217190444469452	-0.006285628769546747	0.03793611004948616	-0.22217558324337006	-0.033743418753147125	0.07897933572530746	-0.22439107298851013	-0.002482655458152294	0.013826565816998482	-0.24359452724456787	5.418911459855735E-4	-0.010622850619256496	-0.03802410140633583	-0.007080043200403452	-0.07682780921459198	-0.21633774042129517	0.012995567172765732	0.05578919127583504	Dasypus	novemcinctus	male	Colombia	1.8825905563380476	76.31159946931166
Dasypus nov 37356	0.6616304516792297	0.009177368134260178	-0.09760690480470657	0.44632771611213684	0.016635052859783173	-0.09134028851985931	0.14202314615249634	0.005834126845002174	-0.09457162767648697	-0.1507776379585266	-0.0025361746083945036	0.16455374658107758	-0.14110977947711945	-0.006095935590565205	0.043707773089408875	-0.23375345766544342	-0.03453918918967247	0.08128637820482254	-0.23123784363269806	-0.0010705901077017188	0.015163283795118332	-0.2539655864238739	-0.002413175068795681	-0.009820224717259407	-0.011000040918588638	-0.002371411304920912	-0.07881470769643784	-0.2281370609998703	0.01737993024289608	0.06744256615638733	Dasypus	novemcinctus	unknown	Colombia	1.8827051764133256	76.33174247362285
Dasypus nov 133329	0.6783857941627502	0.008775152266025543	-0.10208345949649811	0.4342624247074127	0.015093889087438583	-0.08859657496213913	0.138887420296669	0.004444021265953779	-0.09357094019651413	-0.1739872843027115	-0.005447383038699627	0.18034034967422485	-0.12250437587499619	0.002786942757666111	0.02402397245168686	-0.2232063263654709	-0.03110535629093647	0.07397595047950745	-0.22035472095012665	-0.00331010646186769	0.011103573255240917	-0.24953031539916992	-0.012229937128722668	-0.0027684858068823814	-0.041683368384838104	0.002713642315939069	-0.06515710800886154	-0.22026927769184113	0.01827913522720337	0.06273271888494492	Dasypus	novemcinctus	male	Brazil	1.9205979192397393	83.29096987851364
Dasypus nov 14663	0.6684198379516602	0.009248986840248108	-0.10307173430919647	0.44182711839675903	0.013193180784583092	-0.09310617297887802	0.15938714146614075	0.01288971584290266	-0.09041186422109604	-0.162410706281662	9.22391947824508E-4	0.16670523583889008	-0.14254924654960632	-0.00832379050552845	0.04098333790898323	-0.22488287091255188	-0.031937673687934875	0.06307744979858398	-0.2275850772857666	3.1236448558047414E-4	0.013231731951236725	-0.24794574081897736	-0.00320676201954484	0.006571952253580093	-0.03831641376018524	-0.0042452760972082615	-0.05999024957418442	-0.22594407200813293	0.011146863922476768	0.056010302156209946	Dasypus	novemcinctus	unknown	Colombia	1.8915047073016005	77.89412574229898
Dasypus nov 40984	0.6673303842544556	0.010254362598061562	-0.1095280572772026	0.43481960892677307	0.015255887992680073	-0.08945725858211517	0.16522136330604553	0.012305190786719322	-0.08960660547018051	-0.18006987869739532	-0.003984257113188505	0.17266733944416046	-0.14878354966640472	-0.005427537020295858	0.047049932181835175	-0.23019632697105408	-0.030642779543995857	0.06512653827667236	-0.22751961648464203	-0.0015359257813543081	0.01829291321337223	-0.23332154750823975	4.2124264291487634E-4	-0.005308734718710184	-0.027449466288089752	-0.013530200347304344	-0.07069863379001617	-0.22003108263015747	0.01688401773571968	0.06146256998181343	Dasypus	novemcinctus	male	Ecuador	1.9214403891454725	83.45269940207693
Dasypus nov 42883	0.6583141088485718	0.005805238615721464	-0.10225953161716461	0.4379008710384369	0.017618246376514435	-0.09203305095434189	0.16563518345355988	0.015169058926403522	-0.0968891978263855	-0.18691302835941315	-7.766509079374373E-4	0.1801493763923645	-0.13489292562007904	-0.00955113209784031	0.028466342017054558	-0.2376329004764557	-0.029476478695869446	0.07201262563467026	-0.2284962236881256	-0.005312625784426928	0.0272943414747715	-0.23894977569580078	-0.0030971085652709007	0.005442881491035223	-0.014220853336155415	-0.005628890357911587	-0.0816902369260788	-0.2207445353269577	0.015250344760715961	0.05950643867254257	Dasypus	novemcinctus	female	Guyana	1.8721583967882587	74.5003643642068
Dasypus nov 75896	0.6707739233970642	0.016067365184426308	-0.09892360121011734	0.4452425241470337	0.01012337114661932	-0.09014540165662766	0.14501751959323883	0.007088818587362766	-0.09664121270179749	-0.16662654280662537	-0.012288857251405716	0.1785791665315628	-0.13730837404727936	-0.0013940874487161636	0.030292613431811333	-0.22951588034629822	-0.02106485702097416	0.07102087140083313	-0.22429026663303375	0.0020099247340112925	0.01789809577167034	-0.24576139450073242	-0.006454636342823505	9.244342800229788E-4	-0.04788431525230408	-0.01200150791555643	-0.0678146630525589	-0.2096472531557083	0.017914466559886932	0.05480969697237015	Dasypus	novemcinctus	female	Brazil	1.9331217663052536	85.72781728593066
Dasypus nov 136252	0.6742845177650452	0.012822230346500874	-0.10166145116090775	0.42395684123039246	0.010606666095554829	-0.09228435903787613	0.16947554051876068	0.011281630024313927	-0.0926162376999855	-0.1712217479944229	-0.006037442944943905	0.181283637881279	-0.1395067423582077	-0.006435515359044075	0.03394217789173126	-0.22313378751277924	-0.0302351675927639	0.07094436138868332	-0.2238321751356125	4.429779655765742E-4	0.012810767628252506	-0.24030230939388275	-0.003643707139417529	0.003862887853756547	-0.04170266166329384	-0.008707626722753048	-0.07163356244564056	-0.22801752388477325	0.019905954599380493	0.055351775139570236	Dasypus	novemcinctus	male	Colombia	1.909278336968525	81.14809649647975
Dasypus nov 211668	0.6709343791007996	0.014742670580744743	-0.09996668994426727	0.43921878933906555	0.01110580563545227	-0.08948715776205063	0.15204782783985138	0.008930384181439877	-0.09122537821531296	-0.157670795917511	-0.0072150202468037605	0.16080652177333832	-0.13945665955543518	-0.0015191645361483097	0.04420185461640358	-0.22572068870067596	-0.033823221921920776	0.07560401409864426	-0.2321418821811676	-0.0040684412233531475	0.015288406983017921	-0.25718510150909424	0.0025790208019316196	-0.0068250554613769054	-0.0386122427880764	-0.014121818356215954	-0.0741291418671608	-0.2114136517047882	0.02338978461921215	0.06573263555765152	Dasypus	novemcinctus	female	Bolivia	1.8757676566432442	75.12208905668473
Dasypus nov 211665	0.6714213490486145	0.0049216230399906635	-0.09436020255088806	0.4391792416572571	0.020453106611967087	-0.09355533868074417	0.1577073633670807	0.007443483453243971	-0.10000517219305038	-0.15768779814243317	-0.006703243125230074	0.16265080869197845	-0.13937337696552277	0.0031560540664941072	0.0476309135556221	-0.22248509526252747	-0.030261380597949028	0.07311885058879852	-0.22487889230251312	-0.0035731333773583174	0.018964052200317383	-0.24634437263011932	-0.011566965840756893	-0.003843689803034067	-0.05187392234802246	-0.0027462502475827932	-0.0710434764623642	-0.22566455602645874	0.018876707181334496	0.060443248599767685	Dasypus	novemcinctus	male	Bolivia	1.8847766584835808	76.6966965311343
Dasypus nov 211673	0.6561130285263062	0.00481010228395462	-0.10562341660261154	0.4641345739364624	0.01847785711288452	-0.09345483034849167	0.14899852871894836	0.01808342896401882	-0.08532800525426865	-0.17250896990299225	-0.0071208281442523	0.17343835532665253	-0.13999305665493011	-0.004247275181114674	0.04500651732087135	-0.2283945083618164	-0.021640151739120483	0.07525555789470673	-0.2207743376493454	-0.006987240165472031	0.014039871282875538	-0.24684245884418488	-0.009869437664747238	-0.014683314599096775	-0.050155650824308395	-0.010131170973181725	-0.061886563897132874	-0.21057718992233276	0.018624717369675636	0.05323583632707596	Dasypus	novemcinctus	female	Bolivia	1.8927295949191194	78.11412905897225
Dasypus nov 247661	0.6577165126800537	0.01538693904876709	-0.10616610944271088	0.44566109776496887	0.010262344032526016	-0.09263072907924652	0.15814246237277985	0.009061845950782299	-0.08738268166780472	-0.17082995176315308	-0.00949076283723116	0.17740195989608765	-0.1416642665863037	-1.1713178537320346E-4	0.04638121649622917	-0.23759278655052185	-0.02562299370765686	0.07054971903562546	-0.2251511961221695	-4.347417561803013E-4	0.01381595153361559	-0.23469410836696625	2.4629192193970084E-4	-0.006001103203743696	-0.01845753937959671	-0.015081285499036312	-0.07701236754655838	-0.23313027620315552	0.015789495781064034	0.06104414537549019	Dasypus	novemcinctus	male	Bolivia	1.878996738050978	75.6827210534633
Dasypus nov 262658	0.660784125328064	0.008350934833288193	-0.09444854408502579	0.45061373710632324	0.017029214650392532	-0.08606531471014023	0.14646540582180023	0.009960993193089962	-0.10269234329462051	-0.16552682220935822	6.586422387044877E-5	0.18357820808887482	-0.1413087397813797	-0.011948106810450554	0.02812223881483078	-0.2169853001832962	-0.035494402050971985	0.07154291868209839	-0.22607572376728058	0.0016718149418011308	0.025795597583055496	-0.2514073848724365	-2.7080357540398836E-4	0.002513775136321783	-0.038814056664705276	-0.006377335637807846	-0.08974573761224747	-0.21774528920650482	0.017011824995279312	0.061399202793836594	Dasypus	novemcinctus	unknown	Bolivia	1.904300612581285	80.22331658534186
Dasypus nov 263287	0.672776460647583	0.010423947125673294	-0.10740097612142563	0.44142723083496094	0.011343230493366718	-0.09359315782785416	0.1579633355140686	0.014613750390708447	-0.08718463033437729	-0.17965583503246307	-0.011033491231501102	0.16424216330051422	-0.13650260865688324	0.006801695097237825	0.04202491417527199	-0.2244296818971634	-0.024554891511797905	0.07107104361057281	-0.21710717678070068	-0.006187842693179846	0.017228348180651665	-0.23927663266658783	-0.01011779997497797	-0.0037108552642166615	-0.052212562412023544	-0.010497995652258396	-0.05426707863807678	-0.22298263013362885	0.019209397956728935	0.05159022659063339	Dasypus	novemcinctus	male	Bolivia	1.9220887959956112	83.5773883371938
Dasypus nov 205726	0.6846694946289062	0.012301838025450706	-0.09865474700927734	0.4343103766441345	0.01159326545894146	-0.08334880322217941	0.13859052956104279	0.00688019348308444	-0.09504561126232147	-0.15375614166259766	-0.007499015424400568	0.1501074731349945	-0.12852372229099274	0.0010020362678915262	0.022118205204606056	-0.22835411131381989	-0.02572636306285858	0.0777529925107956	-0.22327809035778046	-0.0026396289467811584	0.026453809812664986	-0.24538154900074005	-0.009475658647716045	0.004393697716295719	-0.051697734743356705	-0.004210809711366892	-0.07268654555082321	-0.22657908499240875	0.017774144187569618	0.06890953332185745	Dasypus	novemcinctus	male	Uruguay	1.9326419175138791	85.6331495571319
Dasypus nov 133265	0.6755498647689819	0.011697315610945225	-0.102850541472435	0.43698230385780334	0.011716458015143871	-0.08906188607215881	0.15056030452251434	0.008937066420912743	-0.08991681039333344	-0.1544840931892395	-0.005405048374086618	0.16949626803398132	-0.14542952179908752	-0.0011373936431482434	0.04951043799519539	-0.22376376390457153	-0.02768915705382824	0.07526059448719025	-0.21929703652858734	-0.0033933643717318773	0.008489340543746948	-0.25088849663734436	-0.004220947157591581	-0.011601843871176243	-0.048197075724601746	-0.004432135261595249	-0.06641446799039841	-0.2210325300693512	0.01392720639705658	0.05708891525864601	Dasypus	novemcinctus	female	Brazil	1.8746349424546782	74.92641310625561
Dasypus nov 93116	0.6816554069519043	0.01351933740079403	-0.09094177931547165	0.42291778326034546	0.011732474900782108	-0.09223826974630356	0.1488461196422577	0.005236393306404352	-0.10448125004768372	-0.14612655341625214	-0.0070882150903344154	0.14977605640888214	-0.13502635061740875	-3.665763360913843E-4	0.03391521796584129	-0.23768427968025208	-0.031351249665021896	0.0848519578576088	-0.2330905795097351	0.002508205361664295	0.02813490480184555	-0.2496323585510254	-0.00270200427621603	-4.624237190000713E-4	-0.025649357587099075	-0.0051229726523160934	-0.07084726542234421	-0.22620992362499237	0.013634605333209038	0.06229284033179283	Dasypus	novemcinctus	male	Brazil	1.8917695146888167	77.94163550953408
Dasypus nov 93735	0.6762016415596008	0.009047920815646648	-0.10480061918497086	0.44007739424705505	0.014196151867508888	-0.092658631503582	0.13769835233688354	0.006489581428468227	-0.08899731934070587	-0.17701958119869232	-0.0020505038555711508	0.17959454655647278	-0.13642896711826324	0.003102758666500449	0.042819634079933167	-0.21902842819690704	-0.03402470797300339	0.06496627628803253	-0.21851398050785065	-0.004428845830261707	0.014976168051362038	-0.24408400058746338	-0.0036809255834668875	-0.006071428302675486	-0.03756672516465187	1.0170784662477672E-4	-0.06283760815858841	-0.221335768699646	0.011246864683926105	0.05300898477435112	Dasypus	novemcinctus	male	Brazil	1.9066163515842738	80.65222473233764
Dasypus nov 365	0.6672256588935852	0.0157098900526762	-0.10723257064819336	0.432323694229126	0.013857345096766949	-0.08946067094802856	0.16197754442691803	8.380648796446621E-4	-0.08300512284040451	-0.1626465618610382	-0.011342385783791542	0.17528635263442993	-0.14369285106658936	-0.0025672810152173042	0.051429420709609985	-0.22695082426071167	-0.028812246397137642	0.07153840363025665	-0.22575201094150543	0.0013152827741578221	0.01582368277013302	-0.25283992290496826	3.4405841142870486E-4	-0.010275802575051785	-0.023645823821425438	-0.012015956453979015	-0.07892078906297684	-0.22599895298480988	0.0226732287555933	0.054817084223032	Dasypus	novemcinctus	unknown	Brazil	1.9083381673699644	80.97261544446425
Dasypus nov 133330	0.6678400039672852	0.015195105224847794	-0.1007251888513565	0.43197664618492126	0.009918341413140297	-0.09061950445175171	0.15558575093746185	0.0036283014342188835	-0.09554712474346161	-0.1610880345106125	-0.009187882766127586	0.17105387151241302	-0.13991679251194	-0.003024724777787924	0.03998596593737602	-0.23888948559761047	-0.02348800003528595	0.07110270857810974	-0.22752352058887482	-0.002087017986923456	0.019274882972240448	-0.25543826818466187	-0.01035325601696968	-0.001080799731425941	-0.012074688449501991	-0.0015810159966349602	-0.0753149464726448	-0.22047169506549835	0.020980149507522583	0.06187012791633606	Dasypus	novemcinctus	female	Brazil	1.9298945787504425	85.09314568392728
Dasypus nov 133341	0.6781023144721985	0.011495225131511688	-0.10217401385307312	0.4318995475769043	0.012233402580022812	-0.08921810239553452	0.1458396017551422	0.009052906185388565	-0.09622086584568024	-0.1776609867811203	-0.004441828466951847	0.17566058039665222	-0.1416863352060318	-0.003951637540012598	0.03476768732070923	-0.22337523102760315	-0.03097996860742569	0.0719786137342453	-0.22190967202186584	1.3366242637857795E-4	0.02305362932384014	-0.2413112074136734	-0.0044427597895264626	-0.002985652070492506	-0.033921584486961365	-0.00487560173496604	-0.0720762237906456	-0.2159765064716339	0.015776600688695908	0.05721434950828552	Dasypus	novemcinctus	male	Brazil	1.9220838043249664	83.57642772540667
Dasypus nov 133342	0.6756872534751892	0.007240589242428541	-0.09868571907281876	0.43671634793281555	0.014915942214429379	-0.09126710891723633	0.13413619995117188	0.0122603178024292	-0.09670459479093552	-0.17262858152389526	-0.005270094145089388	0.1752557009458542	-0.14343157410621643	0.00356603367254138	0.04646940901875496	-0.21964582800865173	-0.03196663409471512	0.07222885638475418	-0.22483766078948975	-0.005665901117026806	0.019075552001595497	-0.2525582015514374	-0.007826599292457104	-0.004405972547829151	-0.02286728471517563	-0.004696245770901442	-0.07758565992116928	-0.21057072281837463	0.01744258962571621	0.055619534105062485	Dasypus	novemcinctus	male	Brazil	1.9139574405957966	82.02711565658397
Dasypus nov 133397	0.6742987632751465	0.008380994200706482	-0.10415878891944885	0.4430241882801056	0.018297085538506508	-0.08718407154083252	0.14688977599143982	0.010524113662540913	-0.09056530892848969	-0.15446992218494415	-0.008570199832320213	0.16607609391212463	-0.13198187947273254	-0.004745662212371826	0.03594149649143219	-0.23423956334590912	-0.02382293902337551	0.07303828001022339	-0.22569173574447632	-0.002923163352534175	0.02186456322669983	-0.2394258826971054	-0.004985226783901453	-0.008665625005960464	-0.05338670685887337	-0.011442621238529682	-0.05988582223653793	-0.22501713037490845	0.01928762160241604	0.05353918671607971	Dasypus	novemcinctus	male	Brazil	1.9153810766275754	82.29644527332576
Dasypus nov 205727	0.6803572773933411	0.009248741902410984	-0.10342681407928467	0.4240843951702118	0.012546775862574577	-0.09060896188020706	0.15639491379261017	0.011246263980865479	-0.09698564559221268	-0.18716785311698914	-0.0026238353457301855	0.16976556181907654	-0.13787291944026947	0.00284453178755939	0.04128896817564964	-0.22841307520866394	-0.031121084466576576	0.07135706394910812	-0.2229941338300705	-0.005473476368933916	0.02766852267086506	-0.23542293906211853	-0.005344423931092024	-0.006230474915355444	-0.03659583628177643	-0.002196315675973892	-0.07218553125858307	-0.2123698741197586	0.010872822254896164	0.05935731530189514	Dasypus	novemcinctus	female	Uruguay	1.954854934594703	90.1270040200152
Dasypus nov 616093	0.6715243458747864	0.00654402794316411	-0.10410138964653015	0.4370463192462921	0.014624124392867088	-0.08293305337429047	0.1479356288909912	0.013377878814935684	-0.09788350760936737	-0.1824292093515396	-0.00538831390440464	0.17735660076141357	-0.1433734893798828	0.004986167885363102	0.03543895110487938	-0.22356785833835602	-0.030905330553650856	0.07814796268939972	-0.2215888649225235	-0.0069152312353253365	0.027882693335413933	-0.24826669692993164	-0.011195458471775055	-0.002544897608458996	-0.032303523272275925	-0.0018633650615811348	-0.08369972556829453	-0.20497675240039825	0.01673549972474575	0.05233636125922203	Dasypus	novemcinctus	unknown	Mexico	1.9082445425923231	80.9551613290341
Dasypus nov 964067	0.6605116128921509	0.006186212413012981	-0.10310271382331848	0.44946420192718506	0.016981618478894234	-0.0910390242934227	0.16150608658790588	0.014256070367991924	-0.0927630066871643	-0.1694008708000183	-0.005796713754534721	0.17776881158351898	-0.14444349706172943	-0.0013912295689806342	0.03540823608636856	-0.22073669731616974	-0.02883029170334339	0.06540610641241074	-0.22897128760814667	0.0018699381034821272	0.02398896962404251	-0.23947200179100037	-0.012377768754959106	4.2871138430200517E-4	-0.04198130592703819	-0.008333747275173664	-0.06812910735607147	-0.22647634148597717	0.017435912042856216	0.052033014595508575	Dasypus	novemcinctus	unknown	Brazil	1.9200291556788422	83.18196121331835
Dasypus nov 1996-587	0.6588454246520996	0.01092192716896534	-0.09835173189640045	0.42913302779197693	0.013414776884019375	-0.1004130095243454	0.1698620468378067	0.008150597102940083	-0.1002187505364418	-0.19486571848392487	-0.004508779849857092	0.18357981741428375	-0.13601739704608917	-0.010906209237873554	0.0392967127263546	-0.23328745365142822	-0.0237209964543581	0.07328655570745468	-0.2183084636926651	-3.6888246540911496E-4	0.0190139040350914	-0.24514885246753693	-0.006769171915948391	-0.0036251407582312822	-0.0038477363996207714	-0.0011954079382121563	-0.07975546270608902	-0.22636495530605316	0.014982147142291069	0.06718710064888	Dasypus	novemcinctus	unknown	French Guiana	1.9646311178915021	92.17881438817321
Dasypus nov 1999-1069	0.6700377464294434	0.011061212047934532	-0.10573449730873108	0.4254286289215088	0.01110786385834217	-0.09232588857412338	0.17809240520000458	0.011821686290204525	-0.09404737502336502	-0.1838463544845581	-0.007088733837008476	0.19133208692073822	-0.1460902988910675	-0.0035975268110632896	0.02988562360405922	-0.2217254936695099	-0.022553376853466034	0.0696706771850586	-0.22050346434116364	-0.0024730134755373	0.017919642850756645	-0.23348122835159302	-0.011138134635984898	-0.011810733005404472	-0.04752957820892334	-0.00395430251955986	-0.06291723251342773	-0.2203824371099472	0.016814326867461205	0.05802770331501961	Dasypus	novemcinctus	male	French Guiana	1.9438280930601206	87.8674641888379
Dasypus nov 2000-1050	0.6674569845199585	0.013878506608307362	-0.10079586505889893	0.42874330282211304	0.01194798108190298	-0.09095066785812378	0.15963885188102722	0.003428552532568574	-0.09815214574337006	-0.1675959974527359	-0.006279733031988144	0.17786306142807007	-0.13848888874053955	0.001968786120414734	0.036629848182201385	-0.23594513535499573	-0.028123989701271057	0.07373244315385818	-0.22365537285804749	-4.354484553914517E-4	0.019214747473597527	-0.25050580501556396	-0.0013118931092321873	-0.006004035472869873	-0.013132099993526936	-0.004858425352722406	-0.07558145374059677	-0.22651588916778564	0.009785663336515427	0.0640440583229065	Dasypus	novemcinctus	male	French Guiana	1.9567915210733544	90.52979169372439
Dasypus nov 2006-565	0.6639336347579956	0.013497361913323402	-0.10074706375598907	0.44216305017471313	0.008581854403018951	-0.09009040892124176	0.16249249875545502	0.010858437977731228	-0.09303344786167145	-0.1624242067337036	-0.00487422663718462	0.17323429882526398	-0.13431817293167114	-0.0012087373761460185	0.045483946800231934	-0.22528137266635895	-0.02984822541475296	0.06915939599275589	-0.22549757361412048	-0.0034826386254280806	0.017609549686312675	-0.25452080368995667	-0.005541002377867699	-0.006072362419217825	-0.04402666538953781	-0.005619833245873451	-0.07520777732133865	-0.22252045571804047	0.017637008801102638	0.05966387316584587	Dasypus	novemcinctus	unknown	Brazil	1.9277295394344824	84.66999603506746
Dasypus nov 2007-371	0.6637476682662964	0.006923307199031115	-0.1118459478020668	0.4355242848396301	0.023901579901576042	-0.08550355583429337	0.17094220221042633	0.005396545864641666	-0.09025093168020248	-0.16500140726566315	-0.0047967759892344475	0.18798115849494934	-0.1394251435995102	-0.005663813557475805	0.04714259132742882	-0.2357713282108307	-0.02088076062500477	0.06939124315977097	-0.2232487052679062	-4.117288044653833E-4	0.008321004919707775	-0.23715801537036896	0.0052866549231112	-0.021508092060685158	-0.043575625866651535	-0.012484290637075901	-0.06102251634001732	-0.2260340303182602	0.002729283180087805	0.0572950579226017	Dasypus	novemcinctus	unknown	USA	1.9208356643710753	83.33657820300803
Dasypus nov 2007-372	0.6566762924194336	0.006856413092464209	-0.11860013008117676	0.44034454226493835	0.01575280912220478	-0.0866532251238823	0.16561304032802582	0.01616606116294861	-0.08924850821495056	-0.19242176413536072	0.0035449815914034843	0.19178979098796844	-0.13722604513168335	-0.00836397148668766	0.05453825369477272	-0.22900107502937317	-0.02936490625143051	0.05927710607647896	-0.22629757225513458	-0.0022436571307480335	0.01431173924356699	-0.2300577014684677	0.005069120321422815	-0.01875113509595394	-0.017385831102728844	-0.008493505418300629	-0.06120843067765236	-0.23024395108222961	0.0010766586055979133	0.054544541984796524	Dasypus	novemcinctus	unknown	Mexico	1.9140215125159967	82.03921809566928
Dasypus nov 2001-1317	0.6481497883796692	0.012739280238747597	-0.10586303472518921	0.43375205993652344	0.011893239803612232	-0.09584719687700272	0.18788877129554749	0.008114553987979889	-0.09672454744577408	-0.1880042403936386	-0.006080607417970896	0.18920494616031647	-0.1371126025915146	-0.006777349393814802	0.05689782649278641	-0.23376883566379547	-0.02645239606499672	0.0683448389172554	-0.2254272997379303	-0.0033151251263916492	0.011851167306303978	-0.25222909450531006	-0.002800384536385536	-0.0067386506125330925	-0.009955591522157192	-0.00397087074816227	-0.07357188314199448	-0.2232930213212967	0.016649659723043442	0.052446525543928146	Dasypus	novemcinctus	female	French Guiana	1.973748049674787	94.13433299287043
Dasypus nov 2007-379	0.6691152453422546	0.011316548101603985	-0.09808646887540817	0.4353986382484436	0.007108711171895266	-0.09633219987154007	0.15096239745616913	0.01614736020565033	-0.09592532366514206	-0.1533210724592209	-0.00455625681206584	0.19076994061470032	-0.13689735531806946	-0.003120044944807887	0.04347827285528183	-0.2357899248600006	-0.021611064672470093	0.06477044522762299	-0.23261693120002747	-0.007391049992293119	0.013402963057160378	-0.24221116304397583	-0.012477259151637554	-0.014953577890992165	-0.03248833492398262	-6.037429557181895E-4	-0.06059795990586281	-0.22215160727500916	0.015186797827482224	0.053473908454179764	Dasypus	novemcinctus	unknown	USA	1.9231654654290802	83.78484400967362
Dasypus nov v3415	0.6613004803657532	0.002729184227064252	-0.10455664247274399	0.43639445304870605	0.017381325364112854	-0.09536059200763702	0.16530673205852509	0.015148768201470375	-0.09301065653562546	-0.18960292637348175	3.987589734606445E-4	0.1829351931810379	-0.14000292122364044	-0.004069914575666189	0.036351386457681656	-0.22573591768741608	-0.027356205508112907	0.06925608962774277	-0.21743254363536835	-0.0075988746248185635	0.015684718266129494	-0.25281092524528503	-0.012032690457999706	0.0036134051624685526	-0.01616629771888256	0.00449190940707922	-0.06962239742279053	-0.22125020623207092	0.010907739400863647	0.05470948666334152	Dasypus	novemcinctus	unknown	French Guiana	1.8858699950670623	76.89002375302262
Dasypus nov v3416	0.6713973879814148	0.01017792522907257	-0.10997717082500458	0.43097445368766785	0.01182940136641264	-0.09128805249929428	0.1638367772102356	0.012556644156575203	-0.08889688551425934	-0.190833181142807	-0.0030247888062149286	0.17592081427574158	-0.14586025476455688	-0.007826652377843857	0.032976653426885605	-0.2258758246898651	-0.023264167830348015	0.0686095654964447	-0.21874701976776123	-0.004035563208162785	0.02303498610854149	-0.23439227044582367	-0.00603830860927701	-0.0028914848808199167	-0.027173057198524475	-0.0026645129546523094	-0.06564535200595856	-0.22332710027694702	0.01229002419859171	0.05815691873431206	Dasypus	novemcinctus	unknown	French Guiana	1.9388645500004003	86.86894556910522
Dasypus nov v3417	0.6722006797790527	0.012561806477606297	-0.10019724816083908	0.43368256092071533	0.01153168547898531	-0.09610778093338013	0.14201007783412933	0.007051347754895687	-0.09696721285581589	-0.1917763501405716	-0.006383899599313736	0.18690533936023712	-0.143483966588974	-4.3560564517974854E-4	0.03315073624253273	-0.2222421020269394	-0.02714887075126171	0.06731660664081573	-0.2235592007637024	-0.004230043850839138	0.023271124809980392	-0.24652934074401855	-0.0028054506983608007	4.6060443855822086E-4	-0.013024316169321537	-0.004029552452266216	-0.07198362052440643	-0.20727811753749847	0.013888583518564701	0.05415143817663193	Dasypus	novemcinctus	unknown	French Guiana	1.9230910618963308	83.7704911807083
Dasypus nov v3418	0.6624851822853088	0.010747789405286312	-0.10747767984867096	0.43763458728790283	0.013418921269476414	-0.08921853452920914	0.15928611159324646	0.009030395187437534	-0.09547004848718643	-0.2006443440914154	-0.006201255135238171	0.18368323147296906	-0.13538938760757446	-0.004052422940731049	0.034495171159505844	-0.2211795598268509	-0.023813288658857346	0.07169350981712341	-0.22089070081710815	-0.006399950012564659	0.018435053527355194	-0.25177308917045593	-0.003407669486477971	0.0018190467962995172	-0.01729585975408554	-0.004170918837189674	-0.07491443306207657	-0.21223300695419312	0.01484839990735054	0.05695468559861183	Dasypus	novemcinctus	unknown	French Guiana	1.9330484551200136	85.7133472023106
Dasypus nov AM78	0.670422375202179	0.016934620216488838	-0.10101854056119919	0.4425134062767029	0.007203140761703253	-0.08550640940666199	0.1396215707063675	0.007538024801760912	-0.0987226665019989	-0.17114262282848358	-0.009049791842699051	0.16240304708480835	-0.1435161679983139	-0.005116708111017942	0.03950044885277748	-0.22734704613685608	-0.0212793480604887	0.06702443212270737	-0.22611026465892792	-0.0028566839173436165	0.02875356562435627	-0.2470274120569229	-0.0036640753969550133	0.013774212449789047	-0.01647190749645233	-0.007884177379310131	-0.08379018306732178	-0.22094203531742096	0.018174998462200165	0.05758209526538849	Dasypus	novemcinctus	female	Brazil	1.941333223335121	87.36414345978784
Dasypus nov AP207	0.6831202507019043	0.015250562690198421	-0.10043639689683914	0.40825212001800537	0.008108234032988548	-0.09101848304271698	0.1606622338294983	0.011397629044950008	-0.09187037497758865	-0.17082643508911133	-0.008641590364277363	0.19196531176567078	-0.12222360819578171	-0.003005205187946558	0.02793661132454872	-0.22499172389507294	-0.026120048016309738	0.07177948951721191	-0.22349977493286133	-0.0017536816885694861	0.0022113914601504803	-0.2567308843135834	-7.485142559744418E-4	0.007574042771011591	-0.031908050179481506	-0.012508979067206383	-0.07434477657079697	-0.22185416519641876	0.018021592870354652	0.05620319023728371	Dasypus	novemcinctus	male	Brazil	1.9492776956214604	88.97698706949974
Dasypus nov 23952	0.6650146245956421	0.00385736464522779	-0.10140517354011536	0.43590274453163147	0.015099220909178257	-0.09922701865434647	0.1674562245607376	0.017184840515255928	-0.09455566108226776	-0.18743771314620972	0.0012335580540820956	0.17502091825008392	-0.14474299550056458	-0.0012270748848095536	0.03781188279390335	-0.2336336374282837	-0.029229452833533287	0.06402117758989334	-0.21969325840473175	-0.01123102754354477	0.024276383221149445	-0.2386549562215805	-0.009544847533106804	0.010021897032856941	-0.02431480959057808	0.0032644676975905895	-0.06749804317951202	-0.21989625692367554	0.010592951439321041	0.051533620804548264	Dasypus	novemcinctus	unknown	Suriname	1.9572235614551259	90.61989642360092
Dasypus nov 18024	0.6738592982292175	0.01396535336971283	-0.0993577167391777	0.4145487844944	0.011035921983420849	-0.09419592469930649	0.15994858741760254	0.006642271764576435	-0.09029398113489151	-0.1610884815454483	-0.0074043599888682365	0.19157125055789948	-0.1506856232881546	-0.0033630209509283304	0.035943012684583664	-0.23003697395324707	-0.023031748831272125	0.0678025335073471	-0.22567006945610046	-0.006614199373871088	0.01720203272998333	-0.2546556890010834	-3.3072452060878277E-4	-0.003064453136175871	-0.0034079058095812798	-0.006904060952365398	-0.08368571102619171	-0.2228119671344757	0.016004567965865135	0.05807894468307495	Dasypus	novemcinctus	male	Suriname	1.9639085773480525	92.02558297467104
Dasypus nov 8538	0.6637555360794067	0.009536322206258774	-0.10541123151779175	0.44317901134490967	0.013951942324638367	-0.08374273031949997	0.15882152318954468	0.009131720289587975	-0.08966010063886642	-0.14568857848644257	-0.0010703691514208913	0.18007998168468475	-0.15053127706050873	-0.0020661884918808937	0.041258517652750015	-0.23081260919570923	-0.0318927988409996	0.06920630484819412	-0.22453521192073822	-0.005110363941639662	0.010082325898110867	-0.25408998131752014	-0.003519721794873476	-0.0057652052491903305	-0.0388173945248127	-0.00207626074552536	-0.07218582183122635	-0.22128108143806458	0.013115718960762024	0.056137967854738235	Dasypus	novemcinctus	unknown	Mexico	1.9156252339540147	82.34272476823168
Dasypus nov 29160	0.6518871188163757	0.006439297925680876	-0.10777681320905685	0.4574008584022522	0.017347341403365135	-0.09092480689287186	0.15522561967372894	0.010649719275534153	-0.08756251633167267	-0.16834892332553864	2.212140134361107E-5	0.17946290969848633	-0.14253218472003937	-0.008409600704908371	0.03920005261898041	-0.23053471744060516	-0.02520623244345188	0.06687295436859131	-0.23491737246513367	-0.009423873387277126	0.02194625698029995	-0.24428173899650574	-0.0032573349308222532	-0.012632820755243301	-0.022015055641531944	2.1435428061522543E-4	-0.06558006256818771	-0.22188368439674377	0.011624207720160484	0.05699484422802925	Dasypus	novemcinctus	unknown	USA	1.8761390633301454	75.18636060770247
Dasypus nov 15762	0.66599041223526	0.00692347064614296	-0.11042023450136185	0.4363035261631012	0.011768192984163761	-0.09178865700960159	0.16464272141456604	0.017424065619707108	-0.08722630888223648	-0.16680631041526794	-7.238940452225506E-4	0.17174524068832397	-0.15697497129440308	-0.006498744711279869	0.037477705627679825	-0.2406860738992691	-0.028177401050925255	0.0658891350030899	-0.2280915528535843	-0.004858935251832008	0.020968658849596977	-0.23517507314682007	-0.01680876314640045	-0.0053206756711006165	-0.017950352281332016	0.0025672835763543844	-0.05575600266456604	-0.22125236690044403	0.018384726718068123	0.05443112924695015	Dasypus	novemcinctus	unknown	Costa Rica	1.9212679461859592	83.41956986809174
Dasypus nov 31174	0.6553974747657776	0.009359347634017467	-0.1055704802274704	0.44924309849739075	0.008383939042687416	-0.09371437877416611	0.15648818016052246	0.017496023327112198	-0.0953226387500763	-0.1854686290025711	0.0066918423399329185	0.1904185712337494	-0.14079008996486664	-0.014372571371495724	0.04381532222032547	-0.2278900146484375	-0.028256531804800034	0.06652574241161346	-0.22447757422924042	-0.010262279771268368	0.016915617510676384	-0.23620077967643738	0.001350419013760984	-0.012587863951921463	-0.023478778079152107	0.0044321175664663315	-0.06778611987829208	-0.22282296419143677	0.00517769530415535	0.05730622261762619	Dasypus	novemcinctus	unknown	USA	1.9074910952766055	80.81483587629856
Dasypus nov 7157	0.666009783744812	0.010728784836828709	-0.11393997073173523	0.4377376139163971	0.011349915526807308	-0.07627784460783005	0.15759502351284027	0.009701955132186413	-0.08963245153427124	-0.17297743260860443	-0.003954073879867792	0.18238011002540588	-0.15632779896259308	-0.001448716502636671	0.03566711023449898	-0.2237904816865921	-0.02917872555553913	0.07268507778644562	-0.21541891992092133	-0.002344342879951	0.012662000954151154	-0.24842321872711182	-0.010335852392017841	-0.0015271358424797654	-0.024851862341165543	-0.0011675957357510924	-0.08151674270629883	-0.21955280005931854	0.016648653894662857	0.0594998337328434	Dasypus	novemcinctus	unknown	Belize	1.934672352113539	86.03444314880281
Dasypus nov 29187	0.6710566878318787	0.008991376496851444	-0.11034344881772995	0.4344022274017334	0.013913198374211788	-0.08791591227054596	0.1455625295639038	0.010603650473058224	-0.0884576067328453	-0.1733434796333313	-5.324266967363656E-4	0.18482249975204468	-0.1409408450126648	-0.009494591504335403	0.04460623487830162	-0.22679530084133148	-0.026207396760582924	0.07818882167339325	-0.2314186692237854	-0.011130507104098797	0.014567503705620766	-0.23742084205150604	0.003604758530855179	-0.026263050734996796	-0.020916257053613663	-6.265328556764871E-5	-0.06482768058776855	-0.22018609941005707	0.010314593091607094	0.055622637271881104	Dasypus	novemcinctus	unknown	USA	1.9055219827350653	80.44924686118233
Dasypus nov 281290	0.6613073945045471	0.01132301613688469	-0.10591519623994827	0.43502452969551086	0.014946878887712955	-0.09594849497079849	0.16516223549842834	0.005457653198391199	-0.08954527229070663	-0.1724899709224701	-0.0016193414339795709	0.17287330329418182	-0.13798554241657257	-0.011118076741695404	0.03633561730384827	-0.23778590559959412	-0.03088930808007717	0.07802294939756393	-0.22836695611476898	-0.0047852532006800175	0.017239971086382866	-0.24273920059204102	0.006130002439022064	-0.009507440030574799	-0.008594333194196224	-0.0021520680747926235	-0.06223392114043236	-0.23353226482868195	0.012706497684121132	0.05867847427725792	Dasypus	novemcinctus	male	Colombia	1.9036244416150765	80.09851078244274
Dasypus nov A22839	0.6489651203155518	0.008064907975494862	-0.11033669114112854	0.4536142647266388	0.0137820765376091	-0.08801110833883286	0.16245530545711517	0.01070365309715271	-0.09275921434164047	-0.1904284805059433	-1.3126456178724766E-4	0.18567702174186707	-0.1497241109609604	-0.009292501024901867	0.04369464889168739	-0.21917961537837982	-0.02994966320693493	0.06450527906417847	-0.2280770093202591	-0.008417896926403046	0.019731564447283745	-0.251131147146225	-0.007938066497445107	-0.004245219752192497	-0.014310824684798717	0.004069139715284109	-0.07292837649583817	-0.21218353509902954	0.019109616056084633	0.05467209592461586	Dasypus	novemcinctus	unknown	Honduras	1.8995509161369368	79.35072811161456
Dasypus nov 283467	0.6653929352760315	0.013240024447441101	-0.10395562648773193	0.4397916793823242	0.01305574644356966	-0.08652715384960175	0.15884777903556824	0.004175177309662104	-0.09932827204465866	-0.16831451654434204	-0.00798783078789711	0.17869587242603302	-0.1415024995803833	-0.0024376087822020054	0.04313555732369423	-0.22367475926876068	-0.027074383571743965	0.07067784667015076	-0.22368861734867096	-0.0019688475877046585	0.012561097741127014	-0.25094813108444214	-0.003244653344154358	-0.004794730804860592	-0.03361405432224274	-0.005449483171105385	-0.06831470876932144	-0.22228989005088806	0.01769185997545719	0.05785011127591133	Dasypus	novemcinctus	male	Brazil	1.9243604026912837	84.01569081240223
Dasypus nov 339668	0.6815171837806702	0.008722753264009953	-0.10348517447710037	0.41457778215408325	0.014594274573028088	-0.09060271084308624	0.1626511961221695	0.014534483663737774	-0.09641840308904648	-0.18371742963790894	-0.0023858172353357077	0.18639060854911804	-0.15074943006038666	-0.011012127622961998	0.04935632646083832	-0.2223014384508133	-0.028079768642783165	0.07171528041362762	-0.21330098807811737	-0.0015357545344159007	0.01680634543299675	-0.2395724654197693	-7.394789136014879E-4	-0.010113842785358429	-0.03550930693745613	-0.007892155088484287	-0.07763443887233734	-0.21359512209892273	0.01379359234124422	0.053986020386219025	Dasypus	novemcinctus	female	Guyana	1.9727169516514789	93.9111052100816
Dasypus nov 171052	0.6566243767738342	0.006528636906296015	-0.09671282768249512	0.442336767911911	0.01727369613945484	-0.09284448623657227	0.15992656350135803	0.00905307661741972	-0.10065935552120209	-0.1688190996646881	0.0010736598633229733	0.16851550340652466	-0.13866770267486572	-0.0094071663916111	0.034909334033727646	-0.23334456980228424	-0.03433496877551079	0.07381334900856018	-0.2340339720249176	-0.003496838267892599	0.030664967373013496	-0.24742870032787323	-0.002637258032336831	0.00923404935747385	-0.006161969155073166	0.0021314090117812157	-0.08358053117990494	-0.23043176531791687	0.013815753161907196	0.056659996509552	Dasypus	novemcinctus	male	Panama	1.8998303595295876	79.40180214774159
Dasypus nov 568206	0.660652756690979	0.0057251425459980965	-0.1063557118177414	0.4395356774330139	0.010664328001439571	-0.08682706207036972	0.16268649697303772	0.01759793609380722	-0.095408134162426	-0.18331363797187805	0.0029267731588333845	0.19695493578910828	-0.13344444334506989	-0.003905152203515172	0.02720656432211399	-0.2293129712343216	-0.03219295293092728	0.07651537656784058	-0.22959302365779877	-0.009603639133274555	0.01863734796643257	-0.23862338066101074	-0.012630018405616283	-0.010618926957249641	-0.036250896751880646	0.009108004160225391	-0.07260012626647949	-0.21233665943145752	0.012309580110013485	0.05249572545289993	Dasypus	novemcinctus	unknown	USA	1.9550311840342174	90.16358762470631
Dasypus nov A06503	0.6605041027069092	0.010659930296242237	-0.10153475403785706	0.4449656307697296	0.010877967812120914	-0.08766259998083115	0.1677524894475937	0.008891141973435879	-0.09192898124456406	-0.1561954766511917	-0.003796902485191822	0.17662639915943146	-0.14416922628879547	-0.004043541382998228	0.03555551916360855	-0.2204565852880478	-0.025281131267547607	0.06642714887857437	-0.233798548579216	-0.008264082483947277	0.018038727343082428	-0.2570158839225769	-0.012313645333051682	0.0032761800102889538	-0.043653350323438644	0.003980118315666914	-0.07372754067182541	-0.21793323755264282	0.019290143623948097	0.05492990091443062	Dasypus	novemcinctus	unknown	Mexico	1.9279672964660843	84.71636180565213
Dasypus nov 33867	0.6655786037445068	0.008834589272737503	-0.1033308207988739	0.4413970112800598	0.008130725473165512	-0.08354651927947998	0.1583501547574997	0.015730030834674835	-0.09834134578704834	-0.16426855325698853	0.0012119902530685067	0.1834828108549118	-0.14189083874225616	0.0024518019054085016	0.039088279008865356	-0.22328272461891174	-0.031456295400857925	0.06807336956262589	-0.23458105325698853	-0.008790499530732632	0.020388128235936165	-0.24889980256557465	-0.011115697212517262	-0.006105461157858372	-0.04343518242239952	0.004858297761529684	-0.07339157909154892	-0.2089676558971405	0.01014506071805954	0.05368312820792198	Dasypus	novemcinctus	female	USA	1.9470749072219422	88.52682879614038
Dasypus nov 244903	0.6713945269584656	0.00977406557649374	-0.09871908277273178	0.43422845005989075	0.017303569242358208	-0.08651787787675858	0.1575881391763687	0.0035492698661983013	-0.08985992521047592	-0.14859740436077118	-0.006676350254565477	0.15840031206607819	-0.14825302362442017	4.3570672278292477E-4	0.03935351222753525	-0.23057062923908234	-0.027069199830293655	0.07792047411203384	-0.23218022286891937	-0.0024570312816649675	0.030271844938397408	-0.24883612990379333	-0.006486635189503431	-0.004037551581859589	-0.03343872353434563	-0.0038988867308944464	-0.09049522876739502	-0.2213350236415863	0.015525493770837784	0.06368350982666016	Dasypus	novemcinctus	male	Guatemala	1.9289579769809662	84.90983109694567
Dasypus nov 337563	0.6527653336524963	0.004079686943441629	-0.10810991376638412	0.4466192126274109	0.02076217345893383	-0.08742336928844452	0.1646389216184616	0.009298349730670452	-0.09507618844509125	-0.1861441433429718	-0.0013828384689986706	0.19428479671478271	-0.15067645907402039	-0.008642863482236862	0.04589387774467468	-0.2264634668827057	-0.029527392238378525	0.06850370764732361	-0.2259896993637085	-0.002335546538233757	0.02333103120326996	-0.23870110511779785	-0.010267036966979504	-0.012655184604227543	-0.022943098098039627	0.001803215709514916	-0.08071046322584152	-0.21310560405254364	0.016212252900004387	0.05196169391274452	Dasypus	novemcinctus	female	Nicaragua	1.924225164216853	83.98953255934086
Dasypus nov 32868	0.6635438799858093	0.011689482256770134	-0.1079435870051384	0.44148868322372437	0.012644460424780846	-0.08734282851219177	0.17323878407478333	0.012226727791130543	-0.08888041228055954	-0.1727370023727417	-0.0024926140904426575	0.17347435653209686	-0.1471956968307495	-0.010835938155651093	0.03372146561741829	-0.2283204346895218	-0.025031626224517822	0.06878873705863953	-0.22458583116531372	-0.003531587542966008	0.01962031051516533	-0.2471400648355484	-2.6274254196323454E-4	0.0011486164294183254	-0.04629315435886383	-0.007523417007178068	-0.067535899579525	-0.21199923753738403	0.013117254711687565	0.05494925379753113	Dasypus	novemcinctus	male	Guyana	1.950086429587057	89.14283249513029
Dasypus nov 31693	0.657250702381134	0.014073026366531849	-0.10555872321128845	0.45271041989326477	0.007220769766718149	-0.08944468945264816	0.15879365801811218	0.009972863830626011	-0.09764611721038818	-0.1756799966096878	-0.004822173621505499	0.16326218843460083	-0.1455516219139099	-0.005855798255652189	0.04292437434196472	-0.22826901078224182	-0.023640012368559837	0.0698411762714386	-0.22749848663806915	-0.004777398891746998	0.021541038528084755	-0.24173125624656677	-0.009558618068695068	-0.005443778354674578	-0.025591706857085228	1.0171387839363888E-4	-0.06517402827739716	-0.2244328260421753	0.017285630106925964	0.06569857150316238	Dasypus	novemcinctus	female	Guyana	1.9351586129031177	86.13082614988822
Dasypus nov 32275	0.6720712184906006	0.010836037807166576	-0.10180755704641342	0.42231622338294983	0.009588557295501232	-0.09227915108203888	0.16208864748477936	0.011104349978268147	-0.09504478424787521	-0.17944033443927765	-0.003316913265734911	0.19724583625793457	-0.13225089013576508	-0.002780582057312131	0.03391401842236519	-0.22510120272636414	-0.027145760133862495	0.06439578533172607	-0.22455011308193207	1.6588752623647451E-4	0.016438676044344902	-0.24685156345367432	-0.011913221329450607	0.002055593067780137	-0.026458460837602615	0.0012500530574470758	-0.0756656602025032	-0.22182361781597137	0.012211592867970467	0.05074724555015564	Dasypus	novemcinctus	male	Guyana	1.9609895230647096	91.40911896363917
Dasypus nov 32261	0.6837162375450134	0.009773151949048042	-0.10032649338245392	0.4247584939002991	0.004414245951920748	-0.09534118324518204	0.14168862998485565	0.01751665025949478	-0.08795395493507385	-0.16225668787956238	0.0021637591999024153	0.17997492849826813	-0.13418611884117126	0.004991897847503424	0.04221193492412567	-0.22009962797164917	-0.026492616161704063	0.059932634234428406	-0.22907209396362305	-0.01535261794924736	0.01870913989841938	-0.24541519582271576	-0.009166617877781391	-0.012914176099002361	-0.03428395092487335	0.0053595551289618015	-0.06576360017061234	-0.22484974563121796	0.006792592350393534	0.06147076562047005	Dasypus	novemcinctus	unknown	Guyana	1.900381594159501	79.50264803420565
Dasypus nov 31996	0.6704109907150269	0.011550918221473694	-0.10851271450519562	0.42928850650787354	0.010336642153561115	-0.09545531123876572	0.16071876883506775	0.011769162490963936	-0.09069360792636871	-0.19659744203090668	-0.004286414012312889	0.18503601849079132	-0.13244356215000153	-0.005313430912792683	0.05155258998274803	-0.22772075235843658	-0.023631509393453598	0.061004605144262314	-0.2205233871936798	-0.004601200111210346	0.014996851794421673	-0.24364347755908966	-0.005649436265230179	-0.0012245748657733202	-0.024247320368885994	-0.0024891365319490433	-0.0639447346329689	-0.21524237096309662	0.012314406223595142	0.04724086821079254	Dasypus	novemcinctus	female	Guyana	1.9608291526385282	91.37537086480124
Dasypus nov 1-2-1-34	0.6761908531188965	0.010363753885030746	-0.10073987394571304	0.43671196699142456	0.012851295992732048	-0.08292394876480103	0.14978444576263428	0.012141325511038303	-0.08635351806879044	-0.12874114513397217	-0.004237303510308266	0.16351699829101562	-0.13205018639564514	-0.006124962121248245	0.03608265891671181	-0.23080016672611237	-0.028523419052362442	0.07649046927690506	-0.22455774247646332	-0.004817266948521137	0.012927787378430367	-0.2644825577735901	-0.0073174345307052135	-0.012695584446191788	-0.06062665581703186	-0.006287537049502134	-0.06888533383607864	-0.22142885625362396	0.021951548755168915	0.06258033961057663	Dasypus	novemcinctus	male	Bolivia	1.9188504201277745	82.95649992094533
Dasypus nov 82-9-30-31	0.67791348695755	-3.888854989781976E-4	-0.09953241795301437	0.4419865608215332	0.019034279510378838	-0.09108792990446091	0.13555005192756653	0.020650533959269524	-0.08982130885124207	-0.16346955299377441	-0.0018863938748836517	0.17676442861557007	-0.13019484281539917	7.610971806570888E-5	0.0359407402575016	-0.21758031845092773	-0.019839847460389137	0.059832606464624405	-0.23129048943519592	-0.011360478587448597	0.024511579424142838	-0.25023460388183594	-0.018919387832283974	-7.456552120856941E-4	-0.05027037113904953	-1.5726093261037022E-4	-0.06701816618442535	-0.21240994334220886	0.01279133278876543	0.051156122237443924	Dasypus	novemcinctus	unknown	Brazil	1.922888339473201	83.73139744415487
Dasypus nov 3-9-4-102	0.6647328734397888	0.006905579473823309	-0.09999614953994751	0.44919055700302124	0.016899757087230682	-0.09497731178998947	0.15166941285133362	0.013887869194149971	-0.08969638496637344	-0.16543269157409668	-0.004623452667146921	0.15570858120918274	-0.13522350788116455	-0.005416370928287506	0.044009730219841	-0.2273237705230713	-0.026922626420855522	0.0695665180683136	-0.22671471536159515	-8.577686967328191E-4	0.02469622530043125	-0.24313417077064514	-0.006866044830530882	0.004270416684448719	-0.032539378851652145	-0.00903390347957611	-0.07246559113264084	-0.2352246791124344	0.01602696068584919	0.05888397991657257	Dasypus	novemcinctus	male	Brazil	1.8872531464251743	77.13529528883487
Dasypus nov 1-6-6-84	0.6664524674415588	0.014080560766160488	-0.10567811131477356	0.4462642967700958	0.008887270465493202	-0.08434761315584183	0.14620167016983032	0.010616067796945572	-0.08987265080213547	-0.16265274584293365	-0.005230273120105267	0.17621171474456787	-0.14214038848876953	-0.006334495265036821	0.04233141615986824	-0.22770147025585175	-0.02598937600851059	0.07578875869512558	-0.22472241520881653	-0.0020670669618993998	0.015486199408769608	-0.24909625947475433	-0.0042516449466347694	-0.012227576225996017	-0.03671487793326378	-0.006072147749364376	-0.07721734791994095	-0.2158903330564499	0.01636110618710518	0.05952520668506622	Dasypus	novemcinctus	female	Brazil	1.8907355449153451	77.7562925198804
Dasypus nov 5-7-5-22	0.6690257787704468	0.008076931349933147	-0.10853660851716995	0.4505014717578888	0.01738250069320202	-0.09162294119596481	0.1522585153579712	0.010297195985913277	-0.0831514224410057	-0.16537755727767944	0.005278384312987328	0.15265119075775146	-0.14745642244815826	-0.013636233285069466	0.0442047044634819	-0.22994939982891083	-0.03450232744216919	0.06278486549854279	-0.22275689244270325	-0.0033701243810355663	0.024749446660280228	-0.23756225407123566	0.008027831092476845	3.891468804795295E-4	-0.0425158254802227	-0.004838821943849325	-0.05709635093808174	-0.2261675000190735	0.007284663617610931	0.055627964437007904	Dasypus	novemcinctus	female	Venezuela	1.9551122055405832	90.18041001471964
Dasypus nov 28-10-11-54	0.6824817061424255	0.0066320812329649925	-0.10264420509338379	0.4294072687625885	0.016187267377972603	-0.08353595435619354	0.15299421548843384	0.013094794936478138	-0.09868965297937393	-0.15927176177501678	-0.0053641339763998985	0.1523676961660385	-0.14702196419239044	-0.0028540827333927155	0.0400744266808033	-0.22986820340156555	-0.022611958906054497	0.07402452826499939	-0.21968279778957367	-0.0021437229588627815	0.0255743321031332	-0.24371962249279022	-0.011822778731584549	0.005032379180192947	-0.042881887406110764	-0.003929337952286005	-0.06920050084590912	-0.22243700921535492	0.012811872176826	0.056996941566467285	Dasypus	novemcinctus	male	Brazil	1.9465830928003867	88.4266338141849
Dasypus nov 11-10-27-3	0.681402325630188	0.015868835151195526	-0.10384194552898407	0.4329207241535187	0.011130989529192448	-0.08816638588905334	0.14559297263622284	0.003944799304008484	-0.09225872159004211	-0.16573311388492584	-0.0074140396900475025	0.17257140576839447	-0.14021338522434235	-0.0033038591500371695	0.03619588166475296	-0.22522704303264618	-0.025125738233327866	0.07206176966428757	-0.21935945749282837	-0.0016009984537959099	0.014947086572647095	-0.2447643280029297	0.003505122382193804	-0.007508447859436274	-0.04861585050821304	-0.00913061574101448	-0.06198463216423988	-0.21600288152694702	0.01212550513446331	0.057983994483947754	Dasypus	novemcinctus	unknown	Paraguay	1.9384939372186327	86.79484605865382
Dasypus nov 84-357	0.6543383598327637	0.005123603623360395	-0.10689493268728256	0.4470703899860382	0.014512771740555763	-0.08757274597883224	0.16569338738918304	0.016810717061161995	-0.09717930853366852	-0.18132276833057404	0.0012689753202721477	0.1877421885728836	-0.1420227289199829	-0.008828421123325825	0.04763936623930931	-0.23235277831554413	-0.02479764260351658	0.06599520146846771	-0.223109632730484	-0.006883877329528332	0.019508671015501022	-0.24476560950279236	-0.011590985581278801	-0.004540093708783388	-0.028238411992788315	0.003712735138833523	-0.07560458034276962	-0.21529026329517365	0.010672124102711678	0.0509062260389328	Dasypus	novemcinctus	male	British Honduras	1.928043695131007	84.73126594678291
Dasypus nov 26-1-12-22	0.6775073409080505	0.012732312083244324	-0.10748307406902313	0.43527618050575256	0.01217748410999775	-0.09291975200176239	0.14675424993038177	0.007222615648061037	-0.08647674322128296	-0.18731585144996643	-0.007735283114016056	0.16442690789699554	-0.13401100039482117	-0.003224058775231242	0.04484296590089798	-0.2282327115535736	-0.020803343504667282	0.0713265985250473	-0.22133584320545197	-0.001689418451860547	0.023752333596348763	-0.23448869585990906	-0.005343696102499962	-0.0077172233723104	-0.03446538373827934	-0.005561403930187225	-0.06761247664690018	-0.21968837082386017	0.012224793434143066	0.057860467582941055	Dasypus	novemcinctus	female	Bolivia	1.9390632556146623	86.90870038377655
Dasypus nov 65-5-18-2	0.6447342038154602	0.014845467172563076	-0.10267021507024765	0.45868465304374695	0.00843354593962431	-0.08984452486038208	0.1656298190355301	0.009137802757322788	-0.09897322207689285	-0.1752433329820633	-0.006504571996629238	0.18919147551059723	-0.13324730098247528	-0.0024018872063606977	0.043890271335840225	-0.2284517139196396	-0.025309419259428978	0.07036508619785309	-0.2262161523103714	-0.006914547644555569	0.015800155699253082	-0.2517659068107605	-5.50153199583292E-4	-0.007282190956175327	-0.03284327685832977	-0.0055150557309389114	-0.07458524405956268	-0.2212810516357422	0.014778819866478443	0.05410841852426529	Dasypus	novemcinctus	unknown	Guatemala	1.9202488796500325	83.22405637196927
Dasypus nov 28-10-11-53	0.6731097102165222	0.010019702836871147	-0.10176897794008255	0.4325403869152069	0.013353653252124786	-0.08783240616321564	0.1562042534351349	0.01158851571381092	-0.0950666218996048	-0.17202988266944885	-0.003614328568801284	0.16985686123371124	-0.12348516285419464	-0.00434182770550251	0.028994053602218628	-0.22899401187896729	-0.02771415188908577	0.07574880868196487	-0.22458265721797943	-0.0014150438364595175	0.02394656278192997	-0.2488357424736023	-0.0023067714646458626	0.002273811958730221	-0.03781607374548912	-0.00636819563806057	-0.0736992210149765	-0.22611090540885925	0.010798447765409946	0.057547133415937424	Dasypus	novemcinctus	male	Brazil	1.9374950259082988	86.59544052941742
Dasypus nov 3-9-4-101	0.6712928414344788	0.005323013290762901	-0.09544301778078079	0.4454834461212158	0.019558383151888847	-0.09153326600790024	0.1397046148777008	0.01029563881456852	-0.09892629086971283	-0.15951432287693024	-0.005902409553527832	0.15715844929218292	-0.14097201824188232	-0.004707175772637129	0.0450114943087101	-0.2228110432624817	-0.019934993237257004	0.07628033310174942	-0.22541585564613342	-0.0029302756302058697	0.024806464090943336	-0.2500939965248108	-0.00839168019592762	-0.0016765340697020292	-0.0317310094833374	-0.00403533736243844	-0.07593347132205963	-0.2259427309036255	0.010724838823080063	0.06025584414601326	Dasypus	novemcinctus	male	Brazil	1.8896288995588406	77.55841042722865
Dasypus nov 82-7-26-12	0.6632753610610962	0.006703210528939962	-0.10101821273565292	0.45056238770484924	0.019964614883065224	-0.08916407078504562	0.1343022584915161	0.004954649601131678	-0.0921875461935997	-0.16607248783111572	-0.004883067216724157	0.18664218485355377	-0.14219799637794495	-1.9473354041110724E-4	0.04573710262775421	-0.22695638239383698	-0.028298011049628258	0.07089051604270935	-0.22697190940380096	-0.006763560231775045	0.01808317005634308	-0.2414727509021759	-0.003308855462819338	-0.009389824233949184	-0.0245914775878191	-0.002666470129042864	-0.08519159257411957	-0.21987709403038025	0.014492224901914597	0.055598266422748566	Dasypus	novemcinctus	female	Mexico	1.892279213426898	78.03316343860506
Dasypus nov 82-9-30-32	0.6738819479942322	0.014334054663777351	-0.09652559459209442	0.4372752904891968	0.010406949557363987	-0.09101063013076782	0.1603950560092926	0.006588059477508068	-0.09276443719863892	-0.13905151188373566	-0.005824950523674488	0.1448802500963211	-0.13820697367191315	-0.0015380531549453735	0.04131555184721947	-0.23166747391223907	-0.029750481247901917	0.07837259024381638	-0.2266099601984024	0.0012475298717617989	0.020529568195343018	-0.2565558850765228	-0.003426726907491684	-0.0032477853819727898	-0.05187328904867172	-0.006162034347653389	-0.06470129638910294	-0.22758731245994568	0.01412565354257822	0.0631517767906189	Dasypus	novemcinctus	unknown	Brazil	1.9294657408053952	85.00916313099083
Dasypus nov 93-1-1-17	0.6850456595420837	0.007573289796710014	-0.10661806166172028	0.4167042076587677	0.017214812338352203	-0.08728089928627014	0.15718042850494385	0.013555344194173813	-0.08584075421094894	-0.17501145601272583	-0.006317484192550182	0.18612390756607056	-0.14139682054519653	-0.0036749648861587048	0.03917476534843445	-0.2236049622297287	-0.025797860696911812	0.07125140726566315	-0.21910397708415985	-9.826194727793336E-4	0.01644323207437992	-0.2401636838912964	-0.005075898952782154	-0.008090091869235039	-0.04648036137223244	-0.011981102637946606	-0.07788842171430588	-0.2131691426038742	0.015486485324800014	0.052724920213222504	Dasypus	novemcinctus	unknown	Brazil	1.933938526174643	85.8891937851432
Dasypus nov 98-3-2-153	0.6639934182167053	0.006114915478974581	-0.10223254561424255	0.4535101056098938	0.014850093983113766	-0.09181973338127136	0.14171023666858673	0.015337689779698849	-0.0871393084526062	-0.15807418525218964	-7.962814997881651E-4	0.16211169958114624	-0.1426888108253479	-0.0019909366965293884	0.0350959338247776	-0.2312086969614029	-0.02984245866537094	0.07933657616376877	-0.2288832813501358	-0.009767946787178516	0.02503124438226223	-0.24728646874427795	-0.0032428032718598843	-0.0081259710714221	-0.027880562469363213	-0.0021077250130474567	-0.06835880875587463	-0.22319185733795166	0.011445452459156513	0.05610090121626854	Dasypus	novemcinctus	male	Mexico	1.9158302362680433	82.38160261387583
Dasypus nov 14-4-25-86	0.6764399409294128	0.01587158627808094	-0.10706721991300583	0.424212783575058	0.009848201647400856	-0.08727732300758362	0.1664166897535324	0.0033806546125561	-0.09034013748168945	-0.16955022513866425	-0.006971730850636959	0.16640183329582214	-0.13150356709957123	-0.0022572334855794907	0.032057441771030426	-0.229805126786232	-0.028816457837820053	0.06743200868368149	-0.2233472317457199	-6.837619584985077E-4	0.023891016840934753	-0.24843601882457733	-0.002255313564091921	0.0029462059028446674	-0.03453497216105461	-0.005356393754482269	-0.06560676544904709	-0.22989235818386078	0.01724044792354107	0.0575629360973835	Dasypus	novemcinctus	male	Ecuador	1.9329195420370915	85.68790839864775
Dasypus nov 98-10-3-23	0.6617477536201477	0.006086183246225119	-0.10488282889127731	0.42006221413612366	0.013154781423509121	-0.09269066900014877	0.17029613256454468	0.016374289989471436	-0.0986081212759018	-0.187260240316391	0.005017491523176432	0.21123136579990387	-0.13632267713546753	-0.012561189942061901	0.04185432195663452	-0.22449040412902832	-0.03704359382390976	0.06754440814256668	-0.22885429859161377	-0.006684262305498123	0.010612753219902515	-0.24870963394641876	-0.003253693925216794	-0.017790045589208603	-0.009877034462988377	0.0033894123043864965	-0.07259935140609741	-0.21659184992313385	0.015520584769546986	0.05532817542552948	Dasypus	novemcinctus	female	Colombia	1.9099421979211115	81.27223403315418
Dasypus nov 24-12-12-73	0.663671612739563	0.012135296128690243	-0.10499336570501328	0.440555214881897	0.008428901433944702	-0.08732277154922485	0.17229390144348145	0.011824521236121655	-0.0973648875951767	-0.1708395928144455	7.212861237348989E-5	0.1645219326019287	-0.14571601152420044	-0.005476451478898525	0.03345995396375656	-0.22804877161979675	-0.029169445857405663	0.07274673134088516	-0.22499500215053558	-0.0023332650307565928	0.024890588596463203	-0.24095702171325684	-0.004306121729314327	4.438510586624034E-5	-0.03901790454983711	5.473741330206394E-4	-0.06644617021083832	-0.22694647312164307	0.008277063257992268	0.060463596135377884	Dasypus	novemcinctus	female	Peru	1.938290889697822	86.75427598489473
Dasypus nov 521183	0.6796601414680481	0.009971117600798607	-0.10278584808111191	0.4241071343421936	0.015257642604410648	-0.09457549452781677	0.1654893457889557	0.008147252723574638	-0.09595993161201477	-0.18736706674098969	-0.005032457876950502	0.15901723504066467	-0.13942305743694305	-0.004685878753662109	0.0387091301381588	-0.22541086375713348	-0.025622354820370674	0.06834162026643753	-0.22049182653427124	-0.0037364731542766094	0.02566118724644184	-0.24361690878868103	-0.002508129458874464	0.009052829816937447	-0.03600873798131943	-0.004532522987574339	-0.06238841637969017	-0.21693819761276245	0.01274180505424738	0.05492769181728363	Dasypus	novemcinctus	female	Suriname	1.960348999948211	91.27440277181525
Dasypus nov 26-1-12-21	0.6695412397384644	0.01106796320527792	-0.10600131005048752	0.4405624270439148	0.01446080207824707	-0.09390988200902939	0.144615039229393	0.0056196111254394054	-0.09461895376443863	-0.20374657213687897	-0.006127788685262203	0.18397007882595062	-0.13605596125125885	-0.0027698976919054985	0.04081562161445618	-0.21358971297740936	-0.028607899323105812	0.06984183192253113	-0.2147340029478073	-0.0014055982464924455	0.016962511464953423	-0.2429896593093872	-0.00317190308123827	-0.012096605263650417	-0.02976672165095806	-0.004557564854621887	-0.06553617119789124	-0.21383614838123322	0.015492277219891548	0.060572873800992966	Dasypus	novemcinctus	female	Bolivia	1.9163015175721747	82.47104879401206
Dasypus nov 5-7-5-21	0.6959712505340576	0.01469168346375227	-0.10520898550748825	0.39839982986450195	0.010823862627148628	-0.0910341739654541	0.15375535190105438	0.005473047494888306	-0.09096774458885193	-0.17766346037387848	-0.003169391071423888	0.16920022666454315	-0.150512233376503	-0.014453796669840813	0.05041255056858063	-0.22385810315608978	-0.02669050358235836	0.06533460319042206	-0.2198261171579361	0.0029675380792468786	0.02424345351755619	-0.23734049499034882	7.761298911646008E-4	-0.003626017365604639	-0.01582212559878826	-0.004603587556630373	-0.0758289024233818	-0.22310394048690796	0.01418501790612936	0.05747498944401741	Dasypus	novemcinctus	male	Venezuela	1.9586545169109668	90.91897206250016
Dasypus nov 98-10-3-22	0.6590703129768372	0.014557364396750927	-0.10381173342466354	0.4312431216239929	0.012172777205705643	-0.08965882658958435	0.16735905408859253	0.0058293649926781654	-0.09485041350126266	-0.17609070241451263	-0.006585113704204559	0.17966051399707794	-0.14469599723815918	-0.010537349618971348	0.0427369587123394	-0.2282920926809311	-0.02273242175579071	0.07287031412124634	-0.23147420585155487	3.5932654282078147E-4	0.0262921079993248	-0.2503248453140259	0.0033977169077843428	-1.4257659495342523E-4	2.7533588581718504E-4	-0.008202140219509602	-0.08737589418888092	-0.22707003355026245	0.01174047589302063	0.054279547184705734	Dasypus	novemcinctus	unknown	Colombia	1.8901690332565857	77.65493012556595
